# Supplementary material for: Investigating a neural language model’s replicability of psycholinguistic experiments: A case study of NPI licensing
Source: Front Psychol. 2023 Feb 23;14:937656. doi: 10.3389/fpsyg.2023.937656 (PMC9995786; doi:10.3389/fpsyg.2023.937656)
Supplement: Supplementary file 1 [file Table_1.XLSX]

## Sheet: Experiment I
idx	position	condition	stimuli	MASK	surprisal
1	at-the-licensor	Illusory licensor	The bills that [MASK] Democratic senators have supported in this year’s session will ever become law.	no	3.22611						3.22611	no
2	at-the-licensor	Illusory licensor	The protests that [MASK] zealous celebrities have attended to incite the crowd have ever been ignored by the media.	no	8.78832						8.78832	no
3	at-the-licensor	Illusory licensor	The cars that [MASK] honest mechanics have repaired with care and attention have ever developed serious problems.	no	7.06212						7.06212	no
4	at-the-licensor	Illusory licensor	The houses that [MASK] experienced exterminators have treated with their special chemicals have ever been infested with termites.	no	8.40735						8.40735	no
5	at-the-licensor	Illusory licensor	The bears that [MASK] competent trainers have treated kindly at all times have ever gotten out of control.	no	5.75673						5.75673	no
6	at-the-licensor	Illusory licensor	The networks that [MASK] amateur hackers can gain access to with ease have ever had strong security systems.	no	10.0104						10.0104	no
7	at-the-licensor	Illusory licensor	The coastlines that [MASK] Navy officers have patrolled vigilantly in armed boats have ever had serious incidents.	no	8.81955						8.81955	no
8	at-the-licensor	Illusory licensor	The concerts that [MASK] crazy fans can sneak into from the backdoor have ever been completely safe.	no	6.99023						6.99023	no
9	at-the-licensor	Illusory licensor	The shows that [MASK] famous critics have criticized harshly in their reviews will ever come out on DVD.	no	12.0408						12.0408	no
10	at-the-licensor	Illusory licensor	The restaurants that [MASK] local newspapers have recommended in their dining reviews have ever gone out of business.	no	8.77826						8.77826	no
11	at-the-licensor	Illusory licensor	The books that [MASK] scholarly historians have cited in their research papers have ever contained erroneous information.	no	6.75673						6.75673	no
12	at-the-licensor	Illusory licensor	The tests that [MASK] bright university students have failed in recent semesters have ever been counted in the course average.	no	6.80642						6.80642	no
13	at-the-licensor	Illusory licensor	The books that [MASK] major stores have advertised in their window displays have ever had disappointing sales.	no	7.26127						7.26127	no
14	at-the-licensor	Illusory licensor	The paintings that [MASK] art collectors have desperately desired for their collections have ever been painted by living artists.	no	10.4256						10.4256	no
15	at-the-licensor	Illusory licensor	The concerts that [MASK] poor students can afford with their limited budgets have ever been held in fancy music halls.	no	9.36246						9.36246	no
16	at-the-licensor	Illusory licensor	The movies that [MASK] conservative groups have protested for their inappropriate content have ever had widespread success at the box office.	no	13.6306						13.6306	no
17	at-the-licensor	Illusory licensor	The organizations that [MASK] charity groups have endorsed with generous financial support have ever harmed the environment.	no	10.4479						10.4479	no
18	at-the-licensor	Illusory licensor	The shipwrecks that [MASK] treasure hunters have secretly searched for lost gold have ever been thought to be haunted.	no	13.5045						13.5045	no
19	at-the-licensor	Illusory licensor	The vegetables that [MASK] picky children really like to eat at dinnertime have ever been considered highly nutritious.	no	10.9355						10.9355	no
20	at-the-licensor	Illusory licensor	The cars that [MASK] safety experts have tested before the public release have ever had extremely dangerous features.	no	8.66189						8.66189	no
21	at-the-licensor	Illusory licensor	The pyramids that [MASK] adventurous archaeologists have explored during their field trips have ever been declared off-limits to tourists.	no	10.0256						10.0256	no
22	at-the-licensor	Illusory licensor	The hotels that [MASK] travel books have included in their latest editions have ever received serious complaints.	no	9.97561						9.97561	no
23	at-the-licensor	Illusory licensor	The codes that [MASK] government spies can crack within half an hour have ever used computerized encryption.	no	6.77104						6.77104	no
24	at-the-licensor	Illusory licensor	The bacteria that [MASK] health experts have carefully studied in their labs have ever caused serious epidemics.	no	10.5263						10.5263	no
25	at-the-licensor	Illusory licensor	The beaches that [MASK] recent hurricanes have damaged to a significant degree have ever managed to attract many tourists.	no	7.44022						7.44022	no
26	at-the-licensor	Illusory licensor	The sports that [MASK] public schools have required in physical education classes have ever been unpopular with the parents.	no	10.5963						10.5963	no
27	at-the-licensor	Illusory licensor	The posters that [MASK] local shops have displayed in their front window have ever been political in nature.	no	11.5311						11.5311	no
28	at-the-licensor	Illusory licensor	The flowers that [MASK] picky florists regularly use in their floral arrangements have ever been regarded as weeds.	no	12.3625						12.3625	no
29	at-the-licensor	Illusory licensor	The jobs that [MASK] college graduates have landed with their bachelor’s degree have ever paid less than ten dollars an hour.	no	9.9795						9.9795	no
30	at-the-licensor	Illusory licensor	The rivers that [MASK] industrial factories have polluted with their chemical waste have ever remained clean for a long time.	no	9.16965						9.16965	no
31	at-the-licensor	Illusory licensor	The languages that [MASK] language schools have taught to foreign exchange students have ever been very difficult to learn.	no	11.3754						11.3754	no
32	at-the-licensor	Illusory licensor	The scores that [MASK] talented violinists can memorize for their personal repertoire have ever been longer than thirty pages.	no	8.35209						8.35209	no
33	at-the-licensor	Illusory licensor	The politicians that [MASK] big corporations have supported with large campaign donations have ever lost their elections.	no	10.2827						10.2827	no
34	at-the-licensor	Illusory licensor	The documentaries that [MASK] network TV stations have played during prime time have ever been very controversial.	no	3.30544						3.30544	no
35	at-the-licensor	Illusory licensor	The parties that [MASK] frat boys were invited to attend this semester have ever been short of beer.	no	5.10326						5.10326	no
36	at-the-licensor	Illusory licensor	The corporations that [MASK] government inspectors have audited in the last decade have ever managed to hide their shady dealings.	no	7.78568						7.78568	no
37	at-the-licensor	Illusory licensor	The policies that [MASK] school-board members have strongly objected to in public have ever been supported by the teachers.	no	10.4545						10.4545	no
38	at-the-licensor	Illusory licensor	The shows that [MASK] young children have seen on the movie channels have ever contained violent scenes.	no	6.67625						6.67625	no
39	at-the-licensor	Illusory licensor	The volcanoes that [MASK] skilled geologists have monitored for unusual volcanic activity have ever erupted unexpectedly.	no	5.9344						5.9344	no
40	at-the-licensor	Illusory licensor	The castles that [MASK] experienced carpenters have checked on an annual basis have ever had structural problems.	no	4.04447						4.04447	no
41	at-the-licensor	Illusory licensor	The courses that [MASK] senior professors like to teach to undergraduate students have ever had difficult material.	no	12.4508						12.4508	no
42	at-the-licensor	Illusory licensor	The roads that [MASK] highway workers have inspected in the last year have ever contained too many potholes.	no	8.66737						8.66737	no
43	at-the-licensor	Illusory licensor	The plays that [MASK] rich producers have thought to be very promising have ever had trouble getting financing.	no	10.709						10.709	no
44	at-the-licensor	Illusory licensor	The magazines that [MASK] dentists’ offices have ordered for the waiting room have ever been considered inappropriate for children.	no	11.6459						11.6459	no
45	at-the-licensor	Illusory licensor	The contracts that [MASK] union members have supported in the labor negotiations have ever failed to represent the workers’ interests.	no	8.58511						8.58511	no
46	at-the-licensor	Illusory licensor	The neighborhoods that [MASK] police officers have patrolled all around the clock have ever had serious crime waves.	no	9.46001						9.46001	no
47	at-the-licensor	Illusory licensor	The cosmetics that [MASK] fashion magazines have recommended for professional young women have ever had disappointing sales.	no	8.75182						8.75182	no
48	at-the-licensor	Illusory licensor	The routines that [MASK] figure skaters can pull off on their own have ever been completely risk-free.	no	9.49907						9.49907	no
49	at-the-licensor	Illusory licensor	The puzzles that [MASK] young children can put together without parental help have ever contained more than 50 pieces.	no	8.43269						8.43269	no
50	at-the-licensor	Illusory licensor	The rings that [MASK] working-class men can afford for their beloved wives have ever used first class materials.	no	6.26797						6.26797	no
51	at-the-licensor	Illusory licensor	The fairy-tales that [MASK] considerate parents read to their children at bedtime have ever contained violent characters.	no	8.07315						8.07315	no
52	at-the-licensor	Illusory licensor	The animals that [MASK] friendly families are willing to adopt as pets have ever appeared to suffer from serious diseases.	no	6.13383						6.13383	no
53	at-the-licensor	Illusory licensor	The monologues that [MASK] Shakespearean actors have chosen for their important auditions have ever used obscure language.	no	10.3529						10.3529	no
54	at-the-licensor	Illusory licensor	The exercises that [MASK] yoga instructors regularly teach to their elderly students have ever required difficult body movements.	no	14.4916						14.4916	no
55	at-the-licensor	Illusory licensor	The deserts that [MASK] nomadic caravans can traverse in under two weeks have ever been known to cause many deaths.	no	9.05514						9.05514	no
56	at-the-licensor	Illusory licensor	The cameras that [MASK] professional photographers have used at important sports games have ever used manual focus.	no	8.98471						8.98471	no
57	at-the-licensor	Illusory licensor	The stocks that [MASK] financial analysts have endorsed in serious business magazines have ever disappointed their investors.	no	7.11993						7.11993	no
58	at-the-licensor	Illusory licensor	The passengers that [MASK] kind stewardesses have served during long overnight flights have ever complained about bad service.	no	9.68529						9.68529	no
59	at-the-licensor	Illusory licensor	The vaccines that [MASK] health officials have claimed to be absolutely essential have ever been in short supply.	no	8.21967						8.21967	no
60	at-the-licensor	Illusory licensor	The politicians that [MASK] female voters have supported for the upcoming election have ever ignored education policies.	no	9.89086						9.89086	no
61	at-the-licensor	Illusory licensor	The textbooks that [MASK] publishing companies have reprinted in the last decade have ever had a problem of short supply.	no	7.04763						7.04763	no
62	at-the-licensor	Illusory licensor	The hairstyles that [MASK] top stylists have given to their famous clients have ever become unpopular among teenagers.	no	12.439						12.439	no
63	at-the-licensor	Illusory licensor	The bicycles that [MASK] experienced cyclists have bought for their daily training have ever used aluminum gears.	no	7.52806						7.52806	no
64	at-the-licensor	Illusory licensor	The neighborhoods that [MASK] wealthy families have moved into with their children have ever developed a high crime rate.	no	12.465						12.465	no
65	at-the-licensor	Illusory licensor	The mountains that [MASK] famous mountain-climbers have attempted in the last decade have ever been taller than 12,000 feet.	no	7.80649						7.80649	no
66	at-the-licensor	Illusory licensor	The bulls that [MASK] famous bullfighters can defeat easily in the ring will ever be sold to ranchers.	no	9.6169						9.6169	no
67	at-the-licensor	Illusory licensor	The novels that [MASK] busy housewives can finish reading between their breaks have ever been big and thick.	no	7.12197						7.12197	no
68	at-the-licensor	Illusory licensor	The patients that [MASK] specialized nurses have cared for at the hospital have ever lodged a complaint.	no	6.83893						6.83893	no
69	at-the-licensor	Illusory licensor	The papers that [MASK] writing tutors have checked before the final deadline have ever received a grade lower than a B.	no	8.12302						8.12302	no
70	at-the-licensor	Illusory licensor	The skyscrapers that [MASK] federal engineers have inspected during the construction period have ever had serious structural problems.	no	4.16787						4.16787	no
71	at-the-licensor	Illusory licensor	The games that [MASK] visiting spectators have attended during this football season have ever been boring.	no	3.37494						3.37494	no
72	at-the-licensor	Illusory licensor	The employees that [MASK] senior managers have praised for their hard work have ever quit their jobs without warning.	no	13.6748						13.6748	no
73	at-the-licensor	Illusory licensor	The songs that [MASK] band members have rehearsed individually before important concerts have ever sounded bad on stage.	no	9.96784						9.96784	no
74	at-the-licensor	Illusory licensor	The classes that [MASK] English majors have taken for their general requirements have ever had a significant amount of lab work.	no	8.40384						8.40384	no
75	at-the-licensor	Illusory licensor	The cities that [MASK] adventurous travelers have passed through on backpacking trips have ever lacked lively entertainment.	no	12.788						12.788	no
76	at-the-licensor	Illusory licensor	The ingredients that [MASK] famous restaurants have used in their specialty dishes have ever contained artificial preservatives.	no	11.7715						11.7715	no
77	at-the-licensor	Illusory licensor	The medications that [MASK] respected doctors have endorsed for their own patients have ever been recalled for safety reasons.	no	6.75406						6.75406	no
78	at-the-licensor	Illusory licensor	The cows that [MASK] local veterinarians have examined on a regular basis have ever gotten very sick.	no	13.5005						13.5005	no
79	at-the-licensor	Illusory licensor	The ships that [MASK] customs officers have inspected at the harbor front have ever contained smuggled material.	no	2.94946						2.94946	no
80	at-the-licensor	Illusory licensor	The horses that [MASK] greedy gamblers have bet on in the races have ever won first place.	no	7.58758						7.58758	no
81	at-the-licensor	Illusory licensor	The stories that [MASK] local storytellers have retold to the younger generations have ever been completely forgotten.	no	11.426						11.426	no
82	at-the-licensor	Illusory licensor	The trails that [MASK] elderly runners have used for their daily jog have ever been very rocky.	no	11.4835						11.4835	no
83	at-the-licensor	Illusory licensor	The criminals that [MASK] eye witnesses have clearly identified for the prosecution have ever gotten away from the law.	no	7.50586						7.50586	no
84	at-the-licensor	Illusory licensor	The agencies that [MASK] big companies have trusted to market their products have ever had a record of unsuccessful campaigns	no	8.32713						8.32713	no
85	at-the-licensor	Illusory licensor	The surgeons that [MASK] responsible doctors have recommended to their loyal patients have ever botched an operation.	no	10.1049						10.1049	no
86	at-the-licensor	Illusory licensor	The scripts that [MASK] movie agencies have favored for their star actors have ever touched upon sensitive social issues.	no	9.90111						9.90111	no
87	at-the-licensor	Illusory licensor	The airlines that [MASK] major corporations have used for their business travel have ever had financial troubles.	no	8.63504						8.63504	no
88	at-the-licensor	Illusory licensor	The issues that [MASK] mayoral candidates have discussed in their election proposals have ever mattered to the people of this town.	no	9.1793						9.1793	no
89	at-the-licensor	Illusory licensor	The stories that [MASK] national newspapers have revealed to the general public have ever contained classified information.	no	6.44021						6.44021	no
90	at-the-licensor	Illusory licensor	The viewpoints that [MASK] sociological studies have supported with really clear data have ever been removed from the textbooks.	no	7.14023						7.14023	no
91	at-the-licensor	Illusory licensor	The brands that [MASK] environmental activists have used in their daily lives have ever been tested on living animals.	no	9.98559						9.98559	no
92	at-the-licensor	Illusory licensor	The nurses that [MASK] local hospitals have allowed to work with toddlers have ever lacked previous experience with young children.	no	9.07428						9.07428	no
93	at-the-licensor	Illusory licensor	The surveys that [MASK] volunteer participants have agreed to fill out thoroughly have ever asked questions involving very private concerns.	no	10.8471						10.8471	no
94	at-the-licensor	Illusory licensor	The projects that [MASK] government agencies have considered financing with taxpayers’ money have ever had enthusiastic public support.	no	7.15492						7.15492	no
95	at-the-licensor	Illusory licensor	The textbooks that [MASK] Catholic schools have used in the last decade have ever included controversial statements about the Pope.	no	10.513						10.513	no
96	at-the-licensor	Illusory licensor	The programs that [MASK] government officials have acknowledged in their public statements have ever shocked the public.	no	7.39465						7.39465	no
97	at-the-licensor	Illusory licensor	The commercials that [MASK] sitcom addicts have noticed during their favorite shows have ever featured an unknown actor.	no	12.0292						12.0292	no
98	at-the-licensor	Illusory licensor	The films that [MASK] regular moviegoers can understand in a single viewing have ever had very complicated plots.	no	6.15298						6.15298	no
99	at-the-licensor	Illusory licensor	The lands that [MASK] housing developers have attempted to purchase for development have ever been situated near a toxic dump.	no	4.99771						4.99771	no
100	at-the-licensor	Illusory licensor	The books that [MASK] leading psychologists have recommended for information on parenting have ever endorsed bottle feeding.	no	6.44732						6.44732	no
101	at-the-licensor	Illusory licensor	The books that [MASK] English teachers have assigned to their literature classes have ever been omitted from standardized college entrance exams.	no	9.1927						9.1927	no
102	at-the-licensor	Illusory licensor	The hotels that [MASK] health inspectors have criticized for having dirty rooms have ever managed to remain in business long.	no	11.8939						11.8939	no
103	at-the-licensor	Illusory licensor	The fads that [MASK] fashion designers featured in their collections this year have ever been mocked by the general public.	no	8.30587						8.30587	no
104	at-the-licensor	Illusory licensor	The symphonies that [MASK] classical musicians appreciate playing before a live audience have ever been very simple.	no	11.7698						11.7698	no
105	at-the-licensor	Illusory licensor	The techniques that [MASK] old-fashioned woodworkers have used to make their furniture have ever required power tools.	no	10.795						10.795	no
106	at-the-licensor	Illusory licensor	The wineries that [MASK] gourmet magazines have praised in their wine reviews have ever used New York grapes.	no	10.977						10.977	no
107	at-the-licensor	Illusory licensor	The problems that [MASK] junior engineers can fix on their first attempt have ever dealt with complex wiring issues.	no	6.65099						6.65099	no
108	at-the-licensor	Illusory licensor	The minivans that [MASK] car salesmen have sold at the annual sale have ever lacked advanced safety features.	no	9.51286						9.51286	no
109	at-the-licensor	Illusory licensor	The cultures that [MASK] anthropology students have studied on long-term field trips have ever aroused interest among experts.	no	10.2743						10.2743	no
110	at-the-licensor	Illusory licensor	The scholarships that [MASK] female students have received from the engineering society have ever been accused of being gender-biased.	no	3.96919						3.96919	no
111	at-the-licensor	Illusory licensor	The resorts that [MASK] tourist agencies have suggested to their wealthy customers have ever had a management scandal.	no	12.3322						12.3322	no
112	at-the-licensor	Illusory licensor	The farms that [MASK] migrant workers have worked for in the summer have ever tried to fully comply with local regulations.	no	11.6985						11.6985	no
113	at-the-licensor	Illusory licensor	The tricks that [MASK] circus dogs can perform reliably for their owners have ever involved complex verbal commands.	no	11.193						11.193	no
114	at-the-licensor	Illusory licensor	The exhibitions that [MASK] art aficionados have sponsored at the world-famous museum have ever included sixteenth century Dutch paintings.	no	10.5242						10.5242	no
115	at-the-licensor	Illusory licensor	The beverages that [MASK] night clubs regularly serve to their young clientele have ever contained hard liquor.	no	14.8884						14.8884	no
116	at-the-licensor	Illusory licensor	The players that [MASK] NBA teams planned to recruit for this season have ever let down their team.	no	5.87406						5.87406	no
117	at-the-licensor	Illusory licensor	The tasks that [MASK] new employees have completed in under a week have ever required extensive programming experience.	no	5.9786						5.9786	no
118	at-the-licensor	Illusory licensor	The dances that [MASK] trained ballerinas can perform with grace and elegance have ever been easy for traditional gypsy dancers.	no	9.71098						9.71098	no
119	at-the-licensor	Illusory licensor	The children that [MASK] playground bullies have picked on at recess time have ever been in detention.	no	12.0537						12.0537	no
120	at-the-licensor	Illusory licensor	The threats that [MASK] CIA agents have been able to investigate thoroughly have ever come from unreliable sources.	no	3.51266						3.51266	no
121	at-the-licensor	Illusory licensor	The knots that [MASK] junior campers can tie in under a minute have ever been considered extremely useful.	no	10.9446						10.9446	no
122	at-the-licensor	Illusory licensor	The caves that [MASK] daring backpackers have explored along the steep cliffs have ever been extremely treacherous.	no	8.05797						8.05797	no
123	at-the-licensor	Illusory licensor	The battleships that [MASK] clever generals have wanted to use in battle have ever used outdated technology.	no	5.4746						5.4746	no
124	at-the-licensor	Illusory licensor	The bars that [MASK] card players routinely play poker at after work have ever hosted a poker tournament.	no	11.5076						11.5076	no
125	at-the-licensor	Illusory licensor	The desserts that [MASK] responsible dieticians have allowed in their clients’ diets have ever included corn syrup.	no	9.8018						9.8018	no
126	at-the-licensor	Illusory licensor	The treaties that [MASK] aggressive nations have agreed to sign during wartime have ever contained harsh demands.	no	3.81866						3.81866	no
127	at-the-licensor	Illusory licensor	The fabrics that [MASK] interior designers have used in their clients’ houses have ever caused allergic reactions in people.	no	13.7158						13.7158	no
128	at-the-licensor	Illusory licensor	The cleaners that [MASK] careful housewives have used on their bathroom floor have ever been rumored to damage tile.	no	7.90881						7.90881	no
129	at-the-licensor	Illusory licensor	The libraries that [MASK] studious pupils have used before the exam period have ever lacked quiet study rooms.	no	9.15381						9.15381	no
130	at-the-licensor	Illusory licensor	The toys that [MASK] spoiled toddlers demanded for Christmas this past year have ever had educational value.	no	8.66937						8.66937	no
131	at-the-licensor	Illusory licensor	The boats that [MASK] fishing enthusiasts have rented from the boating store have ever suffered from engine trouble.	no	9.82043						9.82043	no
132	at-the-licensor	Illusory licensor	The universities that [MASK] multinational companies have recruited at in recent years have ever had low job placement rates.	no	12.8396						12.8396	no
133	at-the-licensor	Illusory licensor	The cinemas that [MASK] bored teenagers like to visit on the weekend have ever had sluggish ticket sales.	no	11.5548						11.5548	no
134	at-the-licensor	Illusory licensor	The jobs that [MASK] recent graduates have managed to acquire after college have ever paid very well.	no	8.09316						8.09316	no
135	at-the-licensor	Illusory licensor	The cities that [MASK] Olympic officials have nominated to host the games have ever disappointed tourists.	no	6.52786						6.52786	no
136	at-the-licensor	Illusory licensor	The rainforests that [MASK] environmental groups have tried to protect from harm have ever sustained major damage to their ecosystem.	no	9.95902						9.95902	no
137	at-the-licensor	Illusory licensor	The scandals that [MASK] prominent politicians have been willing to discuss publicly have ever generated a large public outcry.	no	6.44945						6.44945	no
138	at-the-licensor	Illusory licensor	The stunts that [MASK] daredevil pilots have accomplished in dangerously windy weather have ever involved an upside-down loop.	no	5.89992						5.89992	no
139	at-the-licensor	Illusory licensor	The lakes that [MASK] local fishermen have fished from in the summer have ever been contaminated by nearby companies.	no	9.14881						9.14881	no
140	at-the-licensor	Illusory licensor	The experiments that [MASK] willing participants have volunteered for at the hospital have ever required more than four hours.	no	3.3917						3.3917	no
141	at-the-licensor	Illusory licensor	The newspapers that [MASK] suburban commuters read daily in the metro have ever been concerned about sales.	no	11.0649						11.0649	no
142	at-the-licensor	Illusory licensor	The cafes that [MASK] morning commuters visit for coffee and breakfast have ever offered early bird specials.	no	14.8638						14.8638	no
143	at-the-licensor	Illusory licensor	The legends that [MASK] scientific experts have investigated for grains of truth have ever captured the people’s imagination.	no	6.80281						6.80281	no
144	at-the-licensor	Illusory licensor	The species that [MASK] American aquariums have managed to breed in captivity have ever been on the endangered species list.	no	6.67103						6.67103	no
145	at-the-licensor	Illusory licensor	The problems that [MASK] math teachers have assigned to their young students have ever involved advanced mathematical concepts.	no	13.623						13.623	no
146	at-the-licensor	Illusory licensor	The websites that [MASK] security agents have monitored using recently developed technology have ever posted illegal material.	no	14.2485						14.2485	no
147	at-the-licensor	Illusory licensor	The neighborhoods that [MASK] resourceful burglars have robbed under cover of night have ever had neighborhood watch programs.	no	10.6555						10.6555	no
148	at-the-licensor	Illusory licensor	The gardens that [MASK] dedicated gardeners have maintained in their spare time have ever looked unkempt and overgrown.	no	7.67575						7.67575	no
149	at-the-licensor	Illusory licensor	The banks that [MASK] wealthy investors have trusted to handle their finances have ever had a bad reputation.	no	10.0068						10.0068	no
150	at-the-licensor	Illusory licensor	The streets that [MASK] city cops drive through on a regular basis have ever had many problems with speeding drivers.	no	11.2735						11.2735	no
1	at-the-licensor	Licit licensor	[MASK] bills that the Democratic senators have supported in this year’s session will ever become law	no	0.0630942						0.894932	the
2	at-the-licensor	Licit licensor	[MASK] protests that the zealous celebrities have attended to incite the crowd have ever been ignored by the media.	no	3.13048						3.88944	the
3	at-the-licensor	Licit licensor	[MASK] cars that the honest mechanics have repaired with care and attention have ever developed serious problems.	no	1.78521						1.48088	the
4	at-the-licensor	Licit licensor	[MASK] houses that the experienced exterminators have treated with their special chemicals have ever been infested with termites.	no	0.546358						0.644391	the
5	at-the-licensor	Licit licensor	[MASK] bears that the competent trainers have treated kindly at all times have ever gotten out of control.	no	11.3456						2.14507	the
6	at-the-licensor	Licit licensor	[MASK] networks that the amateur hackers can gain access to with ease have ever had strong security systems.	no	3.9732						3.18457	the
7	at-the-licensor	Licit licensor	[MASK] coastlines that the Navy officers have patrolled vigilantly in armed boats have ever had serious incidents.	no	4.08541						3.85157	the
8	at-the-licensor	Licit licensor	[MASK] concerts that the crazy fans can sneak into from the backdoor have ever been completely safe.	no	1.12029						2.39055	the
9	at-the-licensor	Licit licensor	[MASK] shows that the famous critics have criticized harshly in their reviews will ever come out on DVD	no	3.42945						4.20503	the
10	at-the-licensor	Licit licensor	[MASK] restaurants that the local newspapers have recommended in their dining reviews have ever gone out of business.	no	0.869533						0.261331	the
11	at-the-licensor	Licit licensor	[MASK] books that the scholarly historians have cited in their research papers have ever contained erroneous information	no	0.314305						4.46784	the
12	at-the-licensor	Licit licensor	[MASK] tests that the bright university students have failed in recent semesters have ever been counted in the course average.	no	1.13314						4.4507	the
13	at-the-licensor	Licit licensor	[MASK] books that the major stores have advertised in their window displays have ever had disappointing sales	no	0.884078						2.42201	the
14	at-the-licensor	Licit licensor	[MASK] paintings that the art collectors have desperately desired for their collections have ever been painted by living artists.	no	0.177001						5.38597	the
15	at-the-licensor	Licit licensor	[MASK] concerts that the poor students can afford with their limited budgets have ever been held in fancy music halls.	no	1.11995						1.17783	the
16	at-the-licensor	Licit licensor	[MASK] movies that the conservative groups have protested for their inappropriate content have ever had widespread success at the box office.	no	1.00445						4.76794	the
17	at-the-licensor	Licit licensor	[MASK] organizations that the charity groups have endorsed with generous financial support have ever harmed the environment.	no	0.370182						2.79583	the
18	at-the-licensor	Licit licensor	[MASK] shipwrecks that the treasure hunters have secretly searched for lost gold have ever been thought to be haunted.	no	0.991994						2.69097	the
19	at-the-licensor	Licit licensor	[MASK] vegetables that the picky children really like to eat at dinnertime have ever been considered highly nutritious.	no	0.541055						2.35176	the
20	at-the-licensor	Licit licensor	[MASK] cars that the safety experts have tested before the public release have ever had extremely dangerous features.	no	0.807622						3.25799	the
21	at-the-licensor	Licit licensor	[MASK] pyramids that the adventurous archaeologists have explored during their field trips have ever been declared off-limits to tourists.	no	0.21695						3.37529	the
22	at-the-licensor	Licit licensor	[MASK] hotels that the travel books have included in their latest editions have ever received serious complaints.	no	0.677932						1.13262	the
23	at-the-licensor	Licit licensor	[MASK] codes that the government spies can crack within half an hour have ever used computerized encryption.	no	1.40544						3.46965	the
24	at-the-licensor	Licit licensor	[MASK] bacteria that the health experts have carefully studied in their labs have ever caused serious epidemics	no	0.206705						9.43533	the
25	at-the-licensor	Licit licensor	[MASK] beaches that the recent hurricanes have damaged to a significant degree have ever managed to attract many tourists.	no	5.09877						0.705911	the
26	at-the-licensor	Licit licensor	[MASK] sports that the public schools have required in physical education classes have ever been unpopular with the parents.	no	1.5219						1.15723	the
27	at-the-licensor	Licit licensor	[MASK] posters that the local shops have displayed in their front window have ever been political in nature.	no	0.26816						0.647648	the
28	at-the-licensor	Licit licensor	[MASK] flowers that the picky florists regularly use in their floral arrangements have ever been regarded as weeds.	no	2.66039						0.671497	the
29	at-the-licensor	Licit licensor	[MASK] jobs that the college graduates have landed with their bachelor’s degree have ever paid less than ten dollars an hour.	no	0.629713						4.43559	the
30	at-the-licensor	Licit licensor	[MASK] rivers that the industrial factories have polluted with their chemical waste have ever remained clean for a long time.	no	0.3035						1.34612	the
31	at-the-licensor	Licit licensor	[MASK] languages that the language schools have taught to foreign exchange students have ever been very difficult to learn.	no	7.76928						4.24707	the
32	at-the-licensor	Licit licensor	[MASK] scores that the talented violinists can memorize for their personal repertoire have ever been longer than thirty pages.	no	0.223723						6.87903	the
33	at-the-licensor	Licit licensor	[MASK] politicians that the big corporations have supported with large campaign donations have ever lost their elections.	no	1.98863						1.69545	the
34	at-the-licensor	Licit licensor	[MASK] documentaries that the network TV stations have played during prime time have ever been very controversial.	no	1.68012						4.35499	the
35	at-the-licensor	Licit licensor	[MASK] parties that the frat boys were invited to attend this semester have ever been short of beer.	no	0.384041						0.234634	the
36	at-the-licensor	Licit licensor	[MASK] corporations that the government inspectors have audited in the last decade have ever managed to hide their shady dealings.	no	1.13629						1.30076	the
37	at-the-licensor	Licit licensor	[MASK] policies that the school-board members have strongly objected to in public have ever been supported by the teachers.	no	0.806646						0.222686	the
38	at-the-licensor	Licit licensor	[MASK] shows that the young children have seen on the movie channels have ever contained violent scenes.	no	1.32985						3.12735	the
39	at-the-licensor	Licit licensor	[MASK] volca[MASK]es that the skilled geologists have monitored for unusual volcanic activity have ever erupted unexpectedly.	no	0.404111						4.15171	the
40	at-the-licensor	Licit licensor	[MASK] castles that the experienced carpenters have checked on an annual basis have ever had structural problems.	no	0.779207						2.31672	the
41	at-the-licensor	Licit licensor	[MASK] courses that the senior professors like to teach to undergraduate students have ever had difficult material.	no	5.06486						2.49408	the
42	at-the-licensor	Licit licensor	[MASK] roads that the highway workers have inspected in the last year have ever contained too many potholes.	no	2.45005						0.412002	the
43	at-the-licensor	Licit licensor	[MASK] plays that the rich producers have thought to be very promising have ever had trouble getting financing.	no	2.85089						1.58632	the
44	at-the-licensor	Licit licensor	[MASK] magazines that the dentists’ offices have ordered for the waiting room have ever been considered inappropriate for children.	no	0.299962						0.320286	the
45	at-the-licensor	Licit licensor	[MASK] contracts that the union members have supported in the labor negotiations have ever failed to represent the workers’ interests.	no	1.57336						1.14555	the
46	at-the-licensor	Licit licensor	[MASK] neighborhoods that the police officers have patrolled all around the clock have ever had serious crime waves.	no	4.75996						0.76278	the
47	at-the-licensor	Licit licensor	[MASK] cosmetics that the fashion magazines have recommended for professional young women have ever had disappointing sales.	no	0.919397						3.91728	the
48	at-the-licensor	Licit licensor	[MASK] routines that the figure skaters can pull off on their own have ever been completely risk-free.	no	1.00604						3.77247	the
49	at-the-licensor	Licit licensor	[MASK] puzzles that the young children can put together without parental help have ever contained more than 50 pieces.	no	8.7883						5.06846	the
50	at-the-licensor	Licit licensor	[MASK] rings that the working-class men can afford for their beloved wives have ever used first class materials.	no	1.16074						5.45255	the
51	at-the-licensor	Licit licensor	[MASK] fairy-tales that the considerate parents read to their children at bedtime have ever contained violent characters	no	0.856992						2.00094	the
52	at-the-licensor	Licit licensor	[MASK] animals that the friendly families are willing to adopt as pets have ever appeared to suffer from serious diseases.	no	0.407854						3.67304	the
53	at-the-licensor	Licit licensor	[MASK] mo[MASK]logues that the Shakespearean actors have chosen for their important auditions have ever used obscure language.	no	0.658685						0.841456	the
54	at-the-licensor	Licit licensor	[MASK] exercises that the yoga instructors regularly teach to their elderly students have ever required difficult body movements.	no	5.57287						3.46864	the
55	at-the-licensor	Licit licensor	[MASK] deserts that the nomadic caravans can traverse in under two weeks have ever been known to cause many deaths.	no	9.50173						2.61516	the
56	at-the-licensor	Licit licensor	[MASK] cameras that the professional photographers have used at important sports games have ever used manual focus.	no	1.33652						5.73547	the
57	at-the-licensor	Licit licensor	[MASK] stocks that the financial analysts have endorsed in serious business magazines have ever disappointed their investors.	no	1.00293						3.81075	the
58	at-the-licensor	Licit licensor	[MASK] passengers that the kind stewardesses have served during long overnight flights have ever complained about bad service.	no	1.31135						3.27298	the
59	at-the-licensor	Licit licensor	[MASK] vaccines that the health officials have claimed to be absolutely essential have ever been in short supply.	no	0.142019						5.8925	the
60	at-the-licensor	Licit licensor	[MASK] politicians that the female voters have supported for the upcoming election have ever ignored education policies.	no	2.28056						2.60683	the
61	at-the-licensor	Licit licensor	[MASK] textbooks that the publishing companies have reprinted in the last decade have ever had a problem of short supply.	no	2.76172						3.04657	the
62	at-the-licensor	Licit licensor	[MASK] hairstyles that the top stylists have given to their famous clients have ever become unpopular among teenagers.	no	5.41531						1.54582	the
63	at-the-licensor	Licit licensor	[MASK] bicycles that the experienced cyclists have bought for their daily training have ever used aluminum gears.	no	0.553994						4.9792	the
64	at-the-licensor	Licit licensor	[MASK] neighborhoods that the wealthy families have moved into with their children have ever developed a high crime rate.	no	4.47909						3.97361	the
65	at-the-licensor	Licit licensor	[MASK] mountains that the famous mountain-climbers have attempted in the last decade have ever been taller than 12,000 feet.	no	0.323331						6.56889	the
66	at-the-licensor	Licit licensor	[MASK] bulls that the famous bullfighters can defeat easily in the ring will ever be sold to ranchers.	no	0.818031						1.51971	the
67	at-the-licensor	Licit licensor	[MASK] novels that the busy housewives can finish reading between their breaks have ever been big and thick.	no	9.13446						3.847	the
68	at-the-licensor	Licit licensor	[MASK] patients that the specialized nurses have cared for at the hospital have ever lodged a complaint.	no	0.205008						0.454387	the
69	at-the-licensor	Licit licensor	[MASK] papers that the writing tutors have checked before the final deadline have ever received a grade lower than a B.	no	0.386344						0.663612	the
70	at-the-licensor	Licit licensor	[MASK] skyscrapers that the federal engineers have inspected during the construction period have ever had serious structural problems.	no	0.48355						0.327812	the
71	at-the-licensor	Licit licensor	[MASK] games that the visiting spectators have attended during this football season have ever been boring.	no	0.935898						1.46465	the
72	at-the-licensor	Licit licensor	[MASK] employees that the senior managers have praised for their hard work have ever quit their jobs without warning.	no	1.30107						1.23457	the
73	at-the-licensor	Licit licensor	[MASK] songs that the band members have rehearsed individually before important concerts have ever sounded bad on stage.	no	0.752683						0.12751	the
74	at-the-licensor	Licit licensor	[MASK] classes that the English majors have taken for their general requirements have ever had a significant amount of lab work.	no	2.59524						2.84185	the
75	at-the-licensor	Licit licensor	[MASK] cities that the adventurous travelers have passed through on backpacking trips have ever lacked lively entertainment.	no	6.15019						3.91163	the
76	at-the-licensor	Licit licensor	[MASK] ingredients that the famous restaurants have used in their specialty dishes have ever contained artificial preservatives.	no	0.480289						6.12681	the
77	at-the-licensor	Licit licensor	[MASK] medications that the respected doctors have endorsed for their own patients have ever been recalled for safety reasons.	no	0.249145						4.79281	the
78	at-the-licensor	Licit licensor	[MASK] cows that the local veterinarians have examined on a regular basis have ever gotten very sick.	no	0.540121						0.0364764	the
79	at-the-licensor	Licit licensor	[MASK] ships that the customs officers have inspected at the harbor front have ever contained smuggled material.	no	0.0884714						1.24109	the
80	at-the-licensor	Licit licensor	[MASK] horses that the greedy gamblers have bet on in the races have ever won first place.	no	0.471612						0.595033	the
81	at-the-licensor	Licit licensor	[MASK] stories that the local storytellers have retold to the younger generations have ever been completely forgotten.	no	0.627301						0.422677	the
82	at-the-licensor	Licit licensor	[MASK] trails that the elderly runners have used for their daily jog have ever been very rocky.	no	5.38006						1.52313	the
83	at-the-licensor	Licit licensor	[MASK] criminals that the eye witnesses have clearly identified for the prosecution have ever gotten away from the law.	no	0.745393						1.98232	the
84	at-the-licensor	Licit licensor	[MASK] agencies that the big companies have trusted to market their products have ever had a record of unsuccessful campaigns.	no	1.60774						1.26231	the
85	at-the-licensor	Licit licensor	[MASK] surgeons that the responsible doctors have recommended to their loyal patients have ever botched an operation.	no	0.416577						1.49202	the
86	at-the-licensor	Licit licensor	[MASK] scripts that the movie agencies have favored for their star actors have ever touched upon sensitive social issues.	no	0.559629						1.939	the
87	at-the-licensor	Licit licensor	[MASK] airlines that the major corporations have used for their business travel have ever had financial troubles.	no	2.16008						2.45623	the
88	at-the-licensor	Licit licensor	[MASK] issues that the mayoral candidates have discussed in their election proposals have ever mattered to the people of this town.	no	1.29841						0.539903	the
89	at-the-licensor	Licit licensor	[MASK] stories that the national newspapers have revealed to the general public have ever contained classified information.	no	0.727671						0.707254	the
90	at-the-licensor	Licit licensor	[MASK] viewpoints that the sociological studies have supported with really clear data have ever been removed from the textbooks.	no	2.08472						1.79049	the
91	at-the-licensor	Licit licensor	[MASK] brands that the environmental activists have used in their daily lives have ever been tested on living animals.	no	0.148086						3.92285	the
92	at-the-licensor	Licit licensor	[MASK] nurses that the local hospitals have allowed to work with toddlers have ever lacked previous experience with young children.	no	4.73451						0.493506	the
93	at-the-licensor	Licit licensor	[MASK] surveys that the volunteer participants have agreed to fill out thoroughly have ever asked questions involving very private concerns.	no	2.29713						0.859206	the
94	at-the-licensor	Licit licensor	[MASK] projects that the government agencies have considered financing with taxpayers’ money have ever had enthusiastic public support.	no	1.00901						4.05337	the
95	at-the-licensor	Licit licensor	[MASK] textbooks that the Catholic schools have used in the last decade have ever included controversial statements about the Pope.	no	0.974823						4.66889	the
96	at-the-licensor	Licit licensor	[MASK] programs that the government officials have acknowledged in their public statements have ever shocked the public.	no	0.534373						2.89619	the
97	at-the-licensor	Licit licensor	[MASK] commercials that the sitcom addicts have noticed during their favorite shows have ever featured an unknown actor.	no	0.398393						3.22745	the
98	at-the-licensor	Licit licensor	[MASK] films that the regular moviegoers can understand in a single viewing have ever had very complicated plots.	no	2.83563						3.49185	the
99	at-the-licensor	Licit licensor	[MASK] lands that the housing developers have attempted to purchase for development have ever been situated near a toxic dump.	no	0.14263						2.55531	the
100	at-the-licensor	Licit licensor	[MASK] books that the leading psychologists have recommended for information on parenting have ever endorsed bottle feeding.	no	0.389038						3.3877	the
101	at-the-licensor	Licit licensor	[MASK] books that the English teachers have assigned to their literature classes have ever been omitted from standardized college entrance exams.	no	0.342445						1.754	the
102	at-the-licensor	Licit licensor	[MASK] hotels that the health inspectors have criticized for having dirty rooms have ever managed to remain in business long.	no	1.38598						3.10361	the
103	at-the-licensor	Licit licensor	[MASK] fads that the fashion designers featured in their collections this year have ever been mocked by the general public.	no	1.20609						1.32857	the
104	at-the-licensor	Licit licensor	[MASK] symphonies that the classical musicians appreciate playing before a live audience have ever been very simple.	no	2.30934						4.88205	the
105	at-the-licensor	Licit licensor	[MASK] techniques that the old-fashioned woodworkers have used to make their furniture have ever required power tools.	no	1.44785						2.20697	the
106	at-the-licensor	Licit licensor	[MASK] wineries that the gourmet magazines have praised in their wine reviews have ever used New York grapes.	no	0.738186						3.35581	the
107	at-the-licensor	Licit licensor	[MASK] problems that the junior engineers can fix on their first attempt have ever dealt with complex wiring issues.	no	2.86098						2.16587	the
108	at-the-licensor	Licit licensor	[MASK] minivans that the car salesmen have sold at the annual sale have ever lacked advanced safety features.	no	2.30255						2.11469	the
109	at-the-licensor	Licit licensor	[MASK] cultures that the anthropology students have studied on long-term field trips have ever aroused interest among experts.	no	2.49569						4.14322	the
110	at-the-licensor	Licit licensor	[MASK] scholarships that the female students have received from the engineering society have ever been accused of being gender-biased.	no	1.00556						2.64233	the
111	at-the-licensor	Licit licensor	[MASK] resorts that the tourist agencies have suggested to their wealthy customers have ever had a management scandal.	no	3.14474						1.8679	the
112	at-the-licensor	Licit licensor	[MASK] farms that the migrant workers have worked for in the summer have ever tried to fully comply with local regulations.	no	0.992224						1.4765	the
113	at-the-licensor	Licit licensor	[MASK] tricks that the circus dogs can perform reliably for their owners have ever involved complex verbal commands.	no	7.84891						3.60734	the
114	at-the-licensor	Licit licensor	[MASK] exhibitions that the art aficionados have sponsored at the world-famous museum have ever included sixteenth century Dutch paintings.	no	2.15058						2.60374	the
115	at-the-licensor	Licit licensor	[MASK] beverages that the night clubs regularly serve to their young clientele have ever contained hard liquor.	no	0.943438						1.75061	the
116	at-the-licensor	Licit licensor	[MASK] players that the NBA teams planned to recruit for this season have ever let down their team.	no	0.518964						0.664686	the
117	at-the-licensor	Licit licensor	[MASK] tasks that the new employees have completed in under a week have ever required extensive programming experience.	no	5.73539						1.47995	the
118	at-the-licensor	Licit licensor	[MASK] dances that the trained ballerinas can perform with grace and elegance have ever been easy for traditional gypsy dancers.	no	7.85035						4.99219	the
119	at-the-licensor	Licit licensor	[MASK] children that the playground bullies have picked on at recess time have ever been in detention.	no	0.231566						0.288071	the
120	at-the-licensor	Licit licensor	[MASK] threats that the CIA agents have been able to investigate thoroughly have ever come from unreliable sources.	no	0.512844						0.867545	the
121	at-the-licensor	Licit licensor	[MASK] knots that the junior campers can tie in under a minute have ever been considered extremely useful.	no	5.23362						1.7367	the
122	at-the-licensor	Licit licensor	[MASK] caves that the daring backpackers have explored along the steep cliffs have ever been extremely treacherous.	no	2.67626						3.20749	the
123	at-the-licensor	Licit licensor	[MASK] battleships that the clever generals have wanted to use in battle have ever used outdated tech[MASK]logy.	no	1.62434						3.1464	the
124	at-the-licensor	Licit licensor	[MASK] bars that the card players routinely play poker at after work have ever hosted a poker tournament.	no	2.13386						3.76629	the
125	at-the-licensor	Licit licensor	[MASK] desserts that the responsible dieticians have allowed in their clients’ diets have ever included corn syrup.	no	5.8237						3.34866	the
126	at-the-licensor	Licit licensor	[MASK] treaties that the aggressive nations have agreed to sign during wartime have ever contained harsh demands.	no	0.319362						4.67901	the
127	at-the-licensor	Licit licensor	[MASK] fabrics that the interior designers have used in their clients’ houses have ever caused allergic reactions in people.	no	1.85952						3.41735	the
128	at-the-licensor	Licit licensor	[MASK] cleaners that the careful housewives have used on their bathroom floor have ever been rumored to damage tile.	no	1.52561						2.14088	the
129	at-the-licensor	Licit licensor	[MASK] libraries that the studious pupils have used before the exam period have ever lacked quiet study rooms.	no	4.64391						1.89361	the
130	at-the-licensor	Licit licensor	[MASK] toys that the spoiled toddlers demanded for Christmas this past year have ever had educational value.	no	0.161667						1.2144	the
131	at-the-licensor	Licit licensor	[MASK] boats that the fishing enthusiasts have rented from the boating store have ever suffered from engine trouble.	no	0.197292						1.52493	the
132	at-the-licensor	Licit licensor	[MASK] universities that the multinational companies have recruited at in recent years have ever had low job placement rates.	no	8.29031						3.32655	the
133	at-the-licensor	Licit licensor	[MASK] cinemas that the bored teenagers like to visit on the weekend have ever had sluggish ticket sales.	no	1.66153						1.84582	the
134	at-the-licensor	Licit licensor	[MASK] jobs that the recent graduates have managed to acquire after college have ever paid very well.	no	2.17467						2.62412	the
135	at-the-licensor	Licit licensor	[MASK] cities that the Olympic officials have nominated to host the games have ever disappointed tourists.	no	0.439728						0.425168	the
136	at-the-licensor	Licit licensor	[MASK] rainforests that the environmental groups have tried to protect from harm have ever sustained major damage to their ecosystem.	no	2.08308						5.74207	the
137	at-the-licensor	Licit licensor	[MASK] scandals that the prominent politicians have been willing to discuss publicly have ever generated a large public outcry.	no	1.64087						8.51508	the
138	at-the-licensor	Licit licensor	[MASK] stunts that the daredevil pilots have accomplished in dangerously windy weather have ever involved an upside-down loop.	no	0.666199						2.95856	the
139	at-the-licensor	Licit licensor	[MASK] lakes that the local fishermen have fished from in the summer have ever been contaminated by nearby companies.	no	2.03388						1.10614	the
140	at-the-licensor	Licit licensor	[MASK] experiments that the willing participants have volunteered for at the hospital have ever required more than four hours.	no	0.242983						2.69483	the
141	at-the-licensor	Licit licensor	[MASK] newspapers that the suburban commuters read daily in the metro have ever been concerned about sales.	no	0.855269						3.5936	the
142	at-the-licensor	Licit licensor	[MASK] cafes that the morning commuters visit for coffee and breakfast have ever offered early bird specials.	no	2.58467						3.77469	the
143	at-the-licensor	Licit licensor	[MASK] legends that the scientific experts have investigated for grains of truth have ever captured the people’s imagination.	no	0.539316						2.09776	the
144	at-the-licensor	Licit licensor	[MASK] species that the American aquariums have managed to breed in captivity have ever been on the endangered species list.	no	0.218046						2.12442	the
145	at-the-licensor	Licit licensor	[MASK] problems that the math teachers have assigned to their young students have ever involved advanced mathematical concepts.	no	6.22253						3.4746	the
146	at-the-licensor	Licit licensor	[MASK] websites that the security agents have monitored using recently developed technology have ever posted illegal material.	no	0.35122						2.91848	the
147	at-the-licensor	Licit licensor	[MASK] neighborhoods that the resourceful burglars have robbed under cover of night have ever had neighborhood watch programs.	no	1.03377						1.36092	the
148	at-the-licensor	Licit licensor	[MASK] gardens that the dedicated gardeners have maintained in their spare time have ever looked unkempt and overgrown.	no	2.75261						1.10665	the
149	at-the-licensor	Licit licensor	[MASK] banks that the wealthy investors have trusted to handle their finances have ever had a bad reputation.	no	2.46634						2.83371	the
150	at-the-licensor	Licit licensor	[MASK] streets that the city cops drive through on a regular basis have ever had many problems with speeding drivers.	no	12.1319						0.15397	the
1	at-the-licensor	the(matrix)	[MASK] bills that the Democratic senators have supported in this year’s session will ever become law	the	8.57373
2	at-the-licensor	the(matrix)	[MASK] protests that the zealous celebrities have attended to incite the crowd have ever been ignored by the media.	the	0.702734
3	at-the-licensor	the(matrix)	[MASK] cars that the honest mechanics have repaired with care and attention have ever developed serious problems.	the	4.5802
4	at-the-licensor	the(matrix)	[MASK] houses that the experienced exterminators have treated with their special chemicals have ever been infested with termites.	the	3.1162
5	at-the-licensor	the(matrix)	[MASK] bears that the competent trainers have treated kindly at all times have ever gotten out of control.	the	7.29212
6	at-the-licensor	the(matrix)	[MASK] networks that the amateur hackers can gain access to with ease have ever had strong security systems.	the	2.82571
7	at-the-licensor	the(matrix)	[MASK] coastlines that the Navy officers have patrolled vigilantly in armed boats have ever had serious incidents.	the	0.75442
8	at-the-licensor	the(matrix)	[MASK] concerts that the crazy fans can sneak into from the backdoor have ever been completely safe.	the	7.96545
9	at-the-licensor	the(matrix)	[MASK] shows that the famous critics have criticized harshly in their reviews will ever come out on DVD	the	7.27199
10	at-the-licensor	the(matrix)	[MASK] restaurants that the local newspapers have recommended in their dining reviews have ever gone out of business.	the	6.75083
11	at-the-licensor	the(matrix)	[MASK] books that the scholarly historians have cited in their research papers have ever contained erroneous information	the	8.71336
12	at-the-licensor	the(matrix)	[MASK] tests that the bright university students have failed in recent semesters have ever been counted in the course average.	the	3.27995
13	at-the-licensor	the(matrix)	[MASK] books that the major stores have advertised in their window displays have ever had disappointing sales	the	3.54143
14	at-the-licensor	the(matrix)	[MASK] paintings that the art collectors have desperately desired for their collections have ever been painted by living artists.	the	8.09718
15	at-the-licensor	the(matrix)	[MASK] concerts that the poor students can afford with their limited budgets have ever been held in fancy music halls.	the	9.56042
16	at-the-licensor	the(matrix)	[MASK] movies that the conservative groups have protested for their inappropriate content have ever had widespread success at the box office.	the	7.7799
17	at-the-licensor	the(matrix)	[MASK] organizations that the charity groups have endorsed with generous financial support have ever harmed the environment.	the	9.20289
18	at-the-licensor	the(matrix)	[MASK] shipwrecks that the treasure hunters have secretly searched for lost gold have ever been thought to be haunted.	the	2.41342
19	at-the-licensor	the(matrix)	[MASK] vegetables that the picky children really like to eat at dinnertime have ever been considered highly nutritious.	the	3.29102
20	at-the-licensor	the(matrix)	[MASK] cars that the safety experts have tested before the public release have ever had extremely dangerous features.	the	8.40398
21	at-the-licensor	the(matrix)	[MASK] pyramids that the adventurous archaeologists have explored during their field trips have ever been declared off-limits to tourists.	the	5.37035
22	at-the-licensor	the(matrix)	[MASK] hotels that the travel books have included in their latest editions have ever received serious complaints.	the	7.12309
23	at-the-licensor	the(matrix)	[MASK] codes that the government spies can crack within half an hour have ever used computerized encryption.	the	4.05462
24	at-the-licensor	the(matrix)	[MASK] bacteria that the health experts have carefully studied in their labs have ever caused serious epidemics	the	6.53112
25	at-the-licensor	the(matrix)	[MASK] beaches that the recent hurricanes have damaged to a significant degree have ever managed to attract many tourists.	the	0.46106
26	at-the-licensor	the(matrix)	[MASK] sports that the public schools have required in physical education classes have ever been unpopular with the parents.	the	1.55169
27	at-the-licensor	the(matrix)	[MASK] posters that the local shops have displayed in their front window have ever been political in nature.	the	3.84246
28	at-the-licensor	the(matrix)	[MASK] flowers that the picky florists regularly use in their floral arrangements have ever been regarded as weeds.	the	0.688662
29	at-the-licensor	the(matrix)	[MASK] jobs that the college graduates have landed with their bachelor’s degree have ever paid less than ten dollars an hour.	the	3.98423
30	at-the-licensor	the(matrix)	[MASK] rivers that the industrial factories have polluted with their chemical waste have ever remained clean for a long time.	the	4.59474
31	at-the-licensor	the(matrix)	[MASK] languages that the language schools have taught to foreign exchange students have ever been very difficult to learn.	the	0.283995
32	at-the-licensor	the(matrix)	[MASK] scores that the talented violinists can memorize for their personal repertoire have ever been longer than thirty pages.	the	6.59369
33	at-the-licensor	the(matrix)	[MASK] politicians that the big corporations have supported with large campaign donations have ever lost their elections.	the	8.52272
34	at-the-licensor	the(matrix)	[MASK] documentaries that the network TV stations have played during prime time have ever been very controversial.	the	1.89361
35	at-the-licensor	the(matrix)	[MASK] parties that the frat boys were invited to attend this semester have ever been short of beer.	the	4.5614
36	at-the-licensor	the(matrix)	[MASK] corporations that the government inspectors have audited in the last decade have ever managed to hide their shady dealings.	the	7.13947
37	at-the-licensor	the(matrix)	[MASK] policies that the school-board members have strongly objected to in public have ever been supported by the teachers.	the	3.20281
38	at-the-licensor	the(matrix)	[MASK] shows that the young children have seen on the movie channels have ever contained violent scenes.	the	3.8303
39	at-the-licensor	the(matrix)	[MASK] volca[MASK]es that the skilled geologists have monitored for unusual volcanic activity have ever erupted unexpectedly.	the	7.30416
40	at-the-licensor	the(matrix)	[MASK] castles that the experienced carpenters have checked on an annual basis have ever had structural problems.	the	6.67508
41	at-the-licensor	the(matrix)	[MASK] courses that the senior professors like to teach to undergraduate students have ever had difficult material.	the	0.882315
42	at-the-licensor	the(matrix)	[MASK] roads that the highway workers have inspected in the last year have ever contained too many potholes.	the	0.909373
43	at-the-licensor	the(matrix)	[MASK] plays that the rich producers have thought to be very promising have ever had trouble getting financing.	the	4.0008
44	at-the-licensor	the(matrix)	[MASK] magazines that the dentists’ offices have ordered for the waiting room have ever been considered inappropriate for children.	the	5.00459
45	at-the-licensor	the(matrix)	[MASK] contracts that the union members have supported in the labor negotiations have ever failed to represent the workers’ interests.	the	1.61027
46	at-the-licensor	the(matrix)	[MASK] neighborhoods that the police officers have patrolled all around the clock have ever had serious crime waves.	the	0.299186
47	at-the-licensor	the(matrix)	[MASK] cosmetics that the fashion magazines have recommended for professional young women have ever had disappointing sales.	the	4.26737
48	at-the-licensor	the(matrix)	[MASK] routines that the figure skaters can pull off on their own have ever been completely risk-free.	the	5.48862
49	at-the-licensor	the(matrix)	[MASK] puzzles that the young children can put together without parental help have ever contained more than 50 pieces.	the	0.626137
50	at-the-licensor	the(matrix)	[MASK] rings that the working-class men can afford for their beloved wives have ever used first class materials.	the	5.37184
51	at-the-licensor	the(matrix)	[MASK] fairy-tales that the considerate parents read to their children at bedtime have ever contained violent characters	the	5.46494
52	at-the-licensor	the(matrix)	[MASK] animals that the friendly families are willing to adopt as pets have ever appeared to suffer from serious diseases.	the	6.41939
53	at-the-licensor	the(matrix)	[MASK] mo[MASK]logues that the Shakespearean actors have chosen for their important auditions have ever used obscure language.	the	2.50154
54	at-the-licensor	the(matrix)	[MASK] exercises that the yoga instructors regularly teach to their elderly students have ever required difficult body movements.	the	0.372148
55	at-the-licensor	the(matrix)	[MASK] deserts that the nomadic caravans can traverse in under two weeks have ever been known to cause many deaths.	the	0.141227
56	at-the-licensor	the(matrix)	[MASK] cameras that the professional photographers have used at important sports games have ever used manual focus.	the	8.70044
57	at-the-licensor	the(matrix)	[MASK] stocks that the financial analysts have endorsed in serious business magazines have ever disappointed their investors.	the	7.7451
58	at-the-licensor	the(matrix)	[MASK] passengers that the kind stewardesses have served during long overnight flights have ever complained about bad service.	the	9.22421
59	at-the-licensor	the(matrix)	[MASK] vaccines that the health officials have claimed to be absolutely essential have ever been in short supply.	the	9.02101
60	at-the-licensor	the(matrix)	[MASK] politicians that the female voters have supported for the upcoming election have ever ignored education policies.	the	3.74659
61	at-the-licensor	the(matrix)	[MASK] textbooks that the publishing companies have reprinted in the last decade have ever had a problem of short supply.	the	2.32831
62	at-the-licensor	the(matrix)	[MASK] hairstyles that the top stylists have given to their famous clients have ever become unpopular among teenagers.	the	0.167521
63	at-the-licensor	the(matrix)	[MASK] bicycles that the experienced cyclists have bought for their daily training have ever used aluminum gears.	the	7.1471
64	at-the-licensor	the(matrix)	[MASK] neighborhoods that the wealthy families have moved into with their children have ever developed a high crime rate.	the	1.33177
65	at-the-licensor	the(matrix)	[MASK] mountains that the famous mountain-climbers have attempted in the last decade have ever been taller than 12,000 feet.	the	4.97937
66	at-the-licensor	the(matrix)	[MASK] bulls that the famous bullfighters can defeat easily in the ring will ever be sold to ranchers.	the	5.19724
67	at-the-licensor	the(matrix)	[MASK] novels that the busy housewives can finish reading between their breaks have ever been big and thick.	the	1.46701
68	at-the-licensor	the(matrix)	[MASK] patients that the specialized nurses have cared for at the hospital have ever lodged a complaint.	the	9.20733
69	at-the-licensor	the(matrix)	[MASK] papers that the writing tutors have checked before the final deadline have ever received a grade lower than a B.	the	5.41782
70	at-the-licensor	the(matrix)	[MASK] skyscrapers that the federal engineers have inspected during the construction period have ever had serious structural problems.	the	9.55034
71	at-the-licensor	the(matrix)	[MASK] games that the visiting spectators have attended during this football season have ever been boring.	the	2.5428
72	at-the-licensor	the(matrix)	[MASK] employees that the senior managers have praised for their hard work have ever quit their jobs without warning.	the	5.92113
73	at-the-licensor	the(matrix)	[MASK] songs that the band members have rehearsed individually before important concerts have ever sounded bad on stage.	the	4.46745
74	at-the-licensor	the(matrix)	[MASK] classes that the English majors have taken for their general requirements have ever had a significant amount of lab work.	the	1.72538
75	at-the-licensor	the(matrix)	[MASK] cities that the adventurous travelers have passed through on backpacking trips have ever lacked lively entertainment.	the	0.468079
76	at-the-licensor	the(matrix)	[MASK] ingredients that the famous restaurants have used in their specialty dishes have ever contained artificial preservatives.	the	3.82903
77	at-the-licensor	the(matrix)	[MASK] medications that the respected doctors have endorsed for their own patients have ever been recalled for safety reasons.	the	8.80227
78	at-the-licensor	the(matrix)	[MASK] cows that the local veterinarians have examined on a regular basis have ever gotten very sick.	the	3.7714
79	at-the-licensor	the(matrix)	[MASK] ships that the customs officers have inspected at the harbor front have ever contained smuggled material.	the	10.0529
80	at-the-licensor	the(matrix)	[MASK] horses that the greedy gamblers have bet on in the races have ever won first place.	the	7.92771
81	at-the-licensor	the(matrix)	[MASK] stories that the local storytellers have retold to the younger generations have ever been completely forgotten.	the	4.62263
82	at-the-licensor	the(matrix)	[MASK] trails that the elderly runners have used for their daily jog have ever been very rocky.	the	0.231095
83	at-the-licensor	the(matrix)	[MASK] criminals that the eye witnesses have clearly identified for the prosecution have ever gotten away from the law.	the	6.96198
84	at-the-licensor	the(matrix)	[MASK] agencies that the big companies have trusted to market their products have ever had a record of unsuccessful campaigns.	the	4.39789
85	at-the-licensor	the(matrix)	[MASK] surgeons that the responsible doctors have recommended to their loyal patients have ever botched an operation.	the	7.88851
86	at-the-licensor	the(matrix)	[MASK] scripts that the movie agencies have favored for their star actors have ever touched upon sensitive social issues.	the	3.67517
87	at-the-licensor	the(matrix)	[MASK] airlines that the major corporations have used for their business travel have ever had financial troubles.	the	2.56251
88	at-the-licensor	the(matrix)	[MASK] issues that the mayoral candidates have discussed in their election proposals have ever mattered to the people of this town.	the	3.90848
89	at-the-licensor	the(matrix)	[MASK] stories that the national newspapers have revealed to the general public have ever contained classified information.	the	8.50252
90	at-the-licensor	the(matrix)	[MASK] viewpoints that the sociological studies have supported with really clear data have ever been removed from the textbooks.	the	1.65319
91	at-the-licensor	the(matrix)	[MASK] brands that the environmental activists have used in their daily lives have ever been tested on living animals.	the	6.72675
92	at-the-licensor	the(matrix)	[MASK] nurses that the local hospitals have allowed to work with toddlers have ever lacked previous experience with young children.	the	0.879114
93	at-the-licensor	the(matrix)	[MASK] surveys that the volunteer participants have agreed to fill out thoroughly have ever asked questions involving very private concerns.	the	1.37623
94	at-the-licensor	the(matrix)	[MASK] projects that the government agencies have considered financing with taxpayers’ money have ever had enthusiastic public support.	the	9.05233
95	at-the-licensor	the(matrix)	[MASK] textbooks that the Catholic schools have used in the last decade have ever included controversial statements about the Pope.	the	2.68746
96	at-the-licensor	the(matrix)	[MASK] programs that the government officials have acknowledged in their public statements have ever shocked the public.	the	7.66255
97	at-the-licensor	the(matrix)	[MASK] commercials that the sitcom addicts have noticed during their favorite shows have ever featured an unknown actor.	the	7.49397
98	at-the-licensor	the(matrix)	[MASK] films that the regular moviegoers can understand in a single viewing have ever had very complicated plots.	the	5.12037
99	at-the-licensor	the(matrix)	[MASK] lands that the housing developers have attempted to purchase for development have ever been situated near a toxic dump.	the	5.80913
100	at-the-licensor	the(matrix)	[MASK] books that the leading psychologists have recommended for information on parenting have ever endorsed bottle feeding.	the	10.341
101	at-the-licensor	the(matrix)	[MASK] books that the English teachers have assigned to their literature classes have ever been omitted from standardized college entrance exams.	the	4.79227
102	at-the-licensor	the(matrix)	[MASK] hotels that the health inspectors have criticized for having dirty rooms have ever managed to remain in business long.	the	7.54292
103	at-the-licensor	the(matrix)	[MASK] fads that the fashion designers featured in their collections this year have ever been mocked by the general public.	the	1.69253
104	at-the-licensor	the(matrix)	[MASK] symphonies that the classical musicians appreciate playing before a live audience have ever been very simple.	the	1.01643
105	at-the-licensor	the(matrix)	[MASK] techniques that the old-fashioned woodworkers have used to make their furniture have ever required power tools.	the	1.76223
106	at-the-licensor	the(matrix)	[MASK] wineries that the gourmet magazines have praised in their wine reviews have ever used New York grapes.	the	8.58321
107	at-the-licensor	the(matrix)	[MASK] problems that the junior engineers can fix on their first attempt have ever dealt with complex wiring issues.	the	2.48497
108	at-the-licensor	the(matrix)	[MASK] minivans that the car salesmen have sold at the annual sale have ever lacked advanced safety features.	the	2.16119
109	at-the-licensor	the(matrix)	[MASK] cultures that the anthropology students have studied on long-term field trips have ever aroused interest among experts.	the	0.73978
110	at-the-licensor	the(matrix)	[MASK] scholarships that the female students have received from the engineering society have ever been accused of being gender-biased.	the	1.71908
111	at-the-licensor	the(matrix)	[MASK] resorts that the tourist agencies have suggested to their wealthy customers have ever had a management scandal.	the	2.13063
112	at-the-licensor	the(matrix)	[MASK] farms that the migrant workers have worked for in the summer have ever tried to fully comply with local regulations.	the	4.95733
113	at-the-licensor	the(matrix)	[MASK] tricks that the circus dogs can perform reliably for their owners have ever involved complex verbal commands.	the	2.10631
114	at-the-licensor	the(matrix)	[MASK] exhibitions that the art aficionados have sponsored at the world-famous museum have ever included sixteenth century Dutch paintings.	the	2.84663
115	at-the-licensor	the(matrix)	[MASK] beverages that the night clubs regularly serve to their young clientele have ever contained hard liquor.	the	3.17393
116	at-the-licensor	the(matrix)	[MASK] players that the NBA teams planned to recruit for this season have ever let down their team.	the	8.95188
117	at-the-licensor	the(matrix)	[MASK] tasks that the new employees have completed in under a week have ever required extensive programming experience.	the	2.24248
118	at-the-licensor	the(matrix)	[MASK] dances that the trained ballerinas can perform with grace and elegance have ever been easy for traditional gypsy dancers.	the	0.231739
119	at-the-licensor	the(matrix)	[MASK] children that the playground bullies have picked on at recess time have ever been in detention.	the	8.68455
120	at-the-licensor	the(matrix)	[MASK] threats that the CIA agents have been able to investigate thoroughly have ever come from unreliable sources.	the	3.78422
121	at-the-licensor	the(matrix)	[MASK] knots that the junior campers can tie in under a minute have ever been considered extremely useful.	the	0.821621
122	at-the-licensor	the(matrix)	[MASK] caves that the daring backpackers have explored along the steep cliffs have ever been extremely treacherous.	the	0.568423
123	at-the-licensor	the(matrix)	[MASK] battleships that the clever generals have wanted to use in battle have ever used outdated tech[MASK]logy.	the	5.61871
124	at-the-licensor	the(matrix)	[MASK] bars that the card players routinely play poker at after work have ever hosted a poker tournament.	the	1.52518
125	at-the-licensor	the(matrix)	[MASK] desserts that the responsible dieticians have allowed in their clients’ diets have ever included corn syrup.	the	1.37413
126	at-the-licensor	the(matrix)	[MASK] treaties that the aggressive nations have agreed to sign during wartime have ever contained harsh demands.	the	6.21209
127	at-the-licensor	the(matrix)	[MASK] fabrics that the interior designers have used in their clients’ houses have ever caused allergic reactions in people.	the	0.8084
128	at-the-licensor	the(matrix)	[MASK] cleaners that the careful housewives have used on their bathroom floor have ever been rumored to damage tile.	the	1.18071
129	at-the-licensor	the(matrix)	[MASK] libraries that the studious pupils have used before the exam period have ever lacked quiet study rooms.	the	0.426111
130	at-the-licensor	the(matrix)	[MASK] toys that the spoiled toddlers demanded for Christmas this past year have ever had educational value.	the	4.52961
131	at-the-licensor	the(matrix)	[MASK] boats that the fishing enthusiasts have rented from the boating store have ever suffered from engine trouble.	the	7.23844
132	at-the-licensor	the(matrix)	[MASK] universities that the multinational companies have recruited at in recent years have ever had low job placement rates.	the	0.615167
133	at-the-licensor	the(matrix)	[MASK] cinemas that the bored teenagers like to visit on the weekend have ever had sluggish ticket sales.	the	2.63106
134	at-the-licensor	the(matrix)	[MASK] jobs that the recent graduates have managed to acquire after college have ever paid very well.	the	1.9999
135	at-the-licensor	the(matrix)	[MASK] cities that the Olympic officials have nominated to host the games have ever disappointed tourists.	the	6.9232
136	at-the-licensor	the(matrix)	[MASK] rainforests that the environmental groups have tried to protect from harm have ever sustained major damage to their ecosystem.	the	3.10377
137	at-the-licensor	the(matrix)	[MASK] scandals that the prominent politicians have been willing to discuss publicly have ever generated a large public outcry.	the	5.53121
138	at-the-licensor	the(matrix)	[MASK] stunts that the daredevil pilots have accomplished in dangerously windy weather have ever involved an upside-down loop.	the	7.21357
139	at-the-licensor	the(matrix)	[MASK] lakes that the local fishermen have fished from in the summer have ever been contaminated by nearby companies.	the	1.31461
140	at-the-licensor	the(matrix)	[MASK] experiments that the willing participants have volunteered for at the hospital have ever required more than four hours.	the	7.81025
141	at-the-licensor	the(matrix)	[MASK] newspapers that the suburban commuters read daily in the metro have ever been concerned about sales.	the	7.24778
142	at-the-licensor	the(matrix)	[MASK] cafes that the morning commuters visit for coffee and breakfast have ever offered early bird specials.	the	4.14021
143	at-the-licensor	the(matrix)	[MASK] legends that the scientific experts have investigated for grains of truth have ever captured the people’s imagination.	the	4.9961
144	at-the-licensor	the(matrix)	[MASK] species that the American aquariums have managed to breed in captivity have ever been on the endangered species list.	the	11.002
145	at-the-licensor	the(matrix)	[MASK] problems that the math teachers have assigned to their young students have ever involved advanced mathematical concepts.	the	1.73405
146	at-the-licensor	the(matrix)	[MASK] websites that the security agents have monitored using recently developed technology have ever posted illegal material.	the	7.80884
147	at-the-licensor	the(matrix)	[MASK] neighborhoods that the resourceful burglars have robbed under cover of night have ever had neighborhood watch programs.	the	7.59888
148	at-the-licensor	the(matrix)	[MASK] gardens that the dedicated gardeners have maintained in their spare time have ever looked unkempt and overgrown.	the	0.491652
149	at-the-licensor	the(matrix)	[MASK] banks that the wealthy investors have trusted to handle their finances have ever had a bad reputation.	the	2.01006
150	at-the-licensor	the(matrix)	[MASK] streets that the city cops drive through on a regular basis have ever had many problems with speeding drivers.	the	0.0387069
1	at-the-NPI	Illusory licensor	The bills that no Democratic senators have supported in this year’s session will [MASK] become law.	ever	8.14887
2	at-the-NPI	Illusory licensor	The protests that no zealous celebrities have attended to incite the crowd have [MASK] been ignored by the media.	ever	14.6683
3	at-the-NPI	Illusory licensor	The cars that no honest mechanics have repaired with care and attention have [MASK] developed serious problems.	ever	10.7147
4	at-the-NPI	Illusory licensor	the houses that no experienced exterminators have treated with their special chemicals have [MASK] been infested with termites.	ever	11.0421
5	at-the-NPI	Illusory licensor	The bears that no competent trainers have treated kindly at all times have [MASK] gotten out of control.	ever	9.60272
6	at-the-NPI	Illusory licensor	The networks that no amateur hackers can gain access to with ease have [MASK] had strong security systems.	ever	11.2098
7	at-the-NPI	Illusory licensor	The coastlines that no Navy officers have patrolled vigilantly in armed boats have [MASK] had serious incidents.	ever	9.54141
8	at-the-NPI	Illusory licensor	The concerts that no crazy fans can sneak into from the backdoor have [MASK] been completely safe.	ever	8.88989
9	at-the-NPI	Illusory licensor	The shows that no famous critics have criticized harshly in their reviews will [MASK] come out on DVD	ever	6.51375
10	at-the-NPI	Illusory licensor	The restaurants that no local newspapers have recommended in their dining reviews have [MASK] gone out of business.	ever	12.8394
11	at-the-NPI	Illusory licensor	The books that no scholarly historians have cited in their research papers have [MASK] contained erroneous information.	ever	8.9705
12	at-the-NPI	Illusory licensor	The tests that no bright university students have failed in recent semesters have [MASK] been counted in the course average	ever	11.1711
13	at-the-NPI	Illusory licensor	The books that no major stores have advertised in their window displays have [MASK] had disappointing sales.	ever	12.1842
14	at-the-NPI	Illusory licensor	The paintings that no art collectors have desperately desired for their collections have [MASK] been painted by living artists.	ever	10.5118
15	at-the-NPI	Illusory licensor	The concerts that no poor students can afford with their limited budgets have [MASK] been held in fancy music halls.	ever	11.3932
16	at-the-NPI	Illusory licensor	The movies that no conservative groups have protested for their inappropriate content have [MASK] had widespread success at the box office.	ever	9.77801
17	at-the-NPI	Illusory licensor	The organizations that no charity groups have endorsed with generous financial support have [MASK] harmed the environment.	ever	9.34676
18	at-the-NPI	Illusory licensor	The shipwrecks that no treasure hunters have secretly searched for lost gold have [MASK] been thought to be haunted.	ever	9.03872
19	at-the-NPI	Illusory licensor	The vegetables that no picky children really like to eat at dinnertime have [MASK] been considered highly nutritious.	ever	9.56655
20	at-the-NPI	Illusory licensor	The cars that no safety experts have tested before the public release have [MASK] had extremely dangerous features.	ever	11.2914
21	at-the-NPI	Illusory licensor	The pyramids that no adventurous archaeologists have explored during their field trips have [MASK] been declared off-limits to tourists.	ever	10.8985
22	at-the-NPI	Illusory licensor	The hotels that no travel books have included in their latest editions have [MASK] received serious complaints.	ever	10.0712
23	at-the-NPI	Illusory licensor	The codes that no government spies can crack within half an hour have [MASK] used computerized encryption.	ever	10.137
24	at-the-NPI	Illusory licensor	The bacteria that no health experts have carefully studied in their labs have [MASK] caused serious epidemics.	ever	8.27667
25	at-the-NPI	Illusory licensor	The beaches that no recent hurricanes have damaged to a significant degree have [MASK] managed to attract many tourists.	ever	11.9734
26	at-the-NPI	Illusory licensor	The sports that no public schools have required in physical education classes have [MASK] been unpopular with the parents.	ever	13.0767
27	at-the-NPI	Illusory licensor	The posters that no local shops have displayed in their front window have [MASK] been political in nature.	ever	11.2035
28	at-the-NPI	Illusory licensor	The flowers that no picky florists regularly use in their floral arrangements have [MASK] been regarded as weeds.	ever	11.6819
29	at-the-NPI	Illusory licensor	The jobs that no college graduates have landed with their bachelor’s degree have [MASK] paid less than ten dollars an hour.	ever	13.8116
30	at-the-NPI	Illusory licensor	The rivers that no industrial factories have polluted with their chemical waste have [MASK] remained clean for a long time.	ever	11.8327
31	at-the-NPI	Illusory licensor	The languages that no language schools have taught to foreign exchange students have [MASK] been very difficult to learn.	ever	11.6759
32	at-the-NPI	Illusory licensor	The scores that no talented violinists can memorize for their personal repertoire have [MASK] been longer than thirty pages.	ever	10.2485
33	at-the-NPI	Illusory licensor	The politicians that no big corporations have supported with large campaign donations have [MASK] lost their elections.	ever	11.7433
34	at-the-NPI	Illusory licensor	The documentaries that no network TV stations have played during prime time have [MASK] been very controversial.	ever	11.2771
35	at-the-NPI	Illusory licensor	The parties that no frat boys were invited to attend this semester have [MASK] been short of beer.	ever	9.91673
36	at-the-NPI	Illusory licensor	The corporations that no government inspectors have audited in the last decade have [MASK] managed to hide their shady dealings.	ever	11.1602
37	at-the-NPI	Illusory licensor	The policies that no school-board members have strongly objected to in public have [MASK] been supported by the teachers.	ever	12.3712
38	at-the-NPI	Illusory licensor	The shows that no young children have seen on the movie channels have [MASK] contained violent scenes.	ever	5.60067
39	at-the-NPI	Illusory licensor	The volcanoes that no skilled geologists have monitored for unusual volcanic activity have [MASK] erupted unexpectedly.	ever	9.65498
40	at-the-NPI	Illusory licensor	The castles that no experienced carpenters have checked on an annual basis have [MASK] had structural problems.	ever	9.7017
41	at-the-NPI	Illusory licensor	The courses that no senior professors like to teach to undergraduate students have [MASK] had difficult material.	ever	10.5853
42	at-the-NPI	Illusory licensor	The roads that no highway workers have inspected in the last year have [MASK] contained too many potholes.	ever	8.91903
43	at-the-NPI	Illusory licensor	The plays that no rich producers have thought to be very promising have [MASK] had trouble getting financing.	ever	10.0352
44	at-the-NPI	Illusory licensor	The magazines that no dentists’ offices have ordered for the waiting room have [MASK] been considered inappropriate for children.	ever	10.5991
45	at-the-NPI	Illusory licensor	The contracts that no union members have supported in the labor negotiations have [MASK] failed to represent the workers’ interests.	ever	12.5247
46	at-the-NPI	Illusory licensor	The neighborhoods that no police officers have patrolled all around the clock have [MASK] had serious crime waves.	ever	8.49438
47	at-the-NPI	Illusory licensor	The cosmetics that no fashion magazines have recommended for professional young women have [MASK] had disappointing sales.	ever	11.3762
48	at-the-NPI	Illusory licensor	The routines that no figure skaters can pull off on their own have [MASK] been completely risk-free.	ever	9.23558
49	at-the-NPI	Illusory licensor	The puzzles that no young children can put together without parental help have [MASK] contained more than 50 pieces.	ever	6.96738
50	at-the-NPI	Illusory licensor	The rings that no working-class men can afford for their beloved wives have [MASK] used first class materials.	ever	10.1801
51	at-the-NPI	Illusory licensor	The fairy-tales that no considerate parents read to their children at bedtime have [MASK] contained violent characters.	ever	12.1614
52	at-the-NPI	Illusory licensor	The animals that no friendly families are willing to adopt as pets have [MASK] appeared to suffer from serious diseases.	ever	10.0098
53	at-the-NPI	Illusory licensor	The monologues that no Shakespearean actors have chosen for their important auditions have [MASK] used obscure language.	ever	12.7084
54	at-the-NPI	Illusory licensor	The exercises that no yoga instructors regularly teach to their elderly students have [MASK] required difficult body movements.	ever	11.7584
55	at-the-NPI	Illusory licensor	The deserts that no nomadic caravans can traverse in under two weeks have [MASK] been known to cause many deaths.	ever	11.0648
56	at-the-NPI	Illusory licensor	The cameras that no professional photographers have used at important sports games have [MASK] used manual focus.	ever	10.5245
57	at-the-NPI	Illusory licensor	The stocks that no financial analysts have endorsed in serious business magazines have [MASK] disappointed their investors.	ever	8.66615
58	at-the-NPI	Illusory licensor	The passengers that no kind stewardesses have served during long overnight flights have [MASK] complained about bad service.	ever	11.2383
59	at-the-NPI	Illusory licensor	The vaccines that no health officials have claimed to be absolutely essential have [MASK] been in short supply.	ever	10.3378
60	at-the-NPI	Illusory licensor	The politicians that no female voters have supported for the upcoming election have [MASK] ignored education policies.	ever	15.2998
61	at-the-NPI	Illusory licensor	The textbooks that no publishing companies have reprinted in the last decade have [MASK] had a problem of short supply.	ever	9.97162
62	at-the-NPI	Illusory licensor	The hairstyles that no top stylists have given to their famous clients have [MASK] become unpopular among teenagers.	ever	12.1748
63	at-the-NPI	Illusory licensor	The bicycles that no experienced cyclists have bought for their daily training have [MASK] used aluminum gears.	ever	13.2608
64	at-the-NPI	Illusory licensor	The neighborhoods that no wealthy families have moved into with their children have [MASK] developed a high crime rate.	ever	10.2234
65	at-the-NPI	Illusory licensor	The mountains that no famous mountain-climbers have attempted in the last decade have [MASK] been taller than 12,001 feet.	ever	5.89213
66	at-the-NPI	Illusory licensor	The bulls that no famous bullfighters can defeat easily in the ring will [MASK] be sold to ranchers.	ever	12.3249
67	at-the-NPI	Illusory licensor	The novels that no busy housewives can finish reading between their breaks have [MASK] been big and thick.	ever	12.1022
68	at-the-NPI	Illusory licensor	The patients that no specialized nurses have cared for at the hospital have [MASK] lodged a complaint.	ever	10.0626
69	at-the-NPI	Illusory licensor	The papers that no writing tutors have checked before the final deadline have [MASK] received a grade lower than a B.	ever	8.67674
70	at-the-NPI	Illusory licensor	The skyscrapers that no federal engineers have inspected during the construction period have [MASK] had serious structural problems.	ever	10.5608
71	at-the-NPI	Illusory licensor	The games that no visiting spectators have attended during this football season have [MASK] been boring.	ever	10.1734
72	at-the-NPI	Illusory licensor	The employees that no senior managers have praised for their hard work have [MASK] quit their jobs without warning.	ever	13.6142
73	at-the-NPI	Illusory licensor	The songs that no band members have rehearsed individually before important concerts have [MASK] sounded bad on stage.	ever	10.7516
74	at-the-NPI	Illusory licensor	The classes that no English majors have taken for their general requirements have [MASK] had a significant amount of lab work.	ever	12.1115
75	at-the-NPI	Illusory licensor	The cities that no adventurous travelers have passed through on backpacking trips have [MASK] lacked lively entertainment	ever	9.79609
76	at-the-NPI	Illusory licensor	The ingredients that no famous restaurants have used in their specialty dishes have [MASK] contained artificial preservatives.	ever	9.1309
77	at-the-NPI	Illusory licensor	The medications that no respected doctors have endorsed for their own patients have [MASK] been recalled for safety reasons.	ever	10.9752
78	at-the-NPI	Illusory licensor	The cows that no local veterinarians have examined on a regular basis have [MASK] gotten very sick.	ever	10.6419
79	at-the-NPI	Illusory licensor	The ships that no customs officers have inspected at the harbor front have [MASK] contained smuggled material.	ever	8.63419
80	at-the-NPI	Illusory licensor	The horses that no greedy gamblers have bet on in the races have [MASK] won first place.	ever	9.01663
81	at-the-NPI	Illusory licensor	The stories that no local storytellers have retold to the younger generations have [MASK] been completely forgotten.	ever	11.0087
82	at-the-NPI	Illusory licensor	The trails that no elderly runners have used for their daily jog have [MASK] been very rocky.	ever	9.44851
83	at-the-NPI	Illusory licensor	The criminals that no eye witnesses have clearly identified for the prosecution have [MASK] gotten away from the law.	ever	8.16693
84	at-the-NPI	Illusory licensor	The agencies that no big companies have trusted to market their products have [MASK] had a record of unsuccessful campaigns	ever	10.6598
85	at-the-NPI	Illusory licensor	The surgeons that no responsible doctors have recommended to their loyal patients have [MASK] botched an operation.	ever	7.261
86	at-the-NPI	Illusory licensor	The scripts that no movie agencies have favored for their star actors have [MASK] touched upon sensitive social issues.	ever	10.0684
87	at-the-NPI	Illusory licensor	The airlines that no major corporations have used for their business travel have [MASK] had financial troubles.	ever	9.94973
88	at-the-NPI	Illusory licensor	The issues that no mayoral candidates have discussed in their election proposals have [MASK] mattered to the people of this town.	ever	6.40723
89	at-the-NPI	Illusory licensor	The stories that no national newspapers have revealed to the general public have [MASK] contained classified information.	ever	3.5574
90	at-the-NPI	Illusory licensor	The viewpoints that no sociological studies have supported with really clear data have [MASK] been removed from the textbooks.	ever	11.8832
91	at-the-NPI	Illusory licensor	The brands that no environmental activists have used in their daily lives have [MASK] been tested on living animals.	ever	8.34238
92	at-the-NPI	Illusory licensor	The nurses that no local hospitals have allowed to work with toddlers have [MASK] lacked previous experience with young children.	ever	15.4829
93	at-the-NPI	Illusory licensor	The surveys that no volunteer participants have agreed to fill out thoroughly have [MASK] asked questions involving very private concerns.	ever	14.94
94	at-the-NPI	Illusory licensor	The projects that no government agencies have considered financing with taxpayers’ money have [MASK] had enthusiastic public support.	ever	10.9809
95	at-the-NPI	Illusory licensor	The textbooks that no Catholic schools have used in the last decade have [MASK] included controversial statements about the Pope.	ever	9.81387
96	at-the-NPI	Illusory licensor	The programs that no government officials have acknowledged in their public statements have [MASK] shocked the public.	ever	9.13136
97	at-the-NPI	Illusory licensor	The commercials that no sitcom addicts have noticed during their favorite shows have [MASK] featured an unknown actor.	ever	10.4488
98	at-the-NPI	Illusory licensor	The films that no regular moviegoers can understand in a single viewing have [MASK] had very complicated plots.	ever	14.2355
99	at-the-NPI	Illusory licensor	The lands that no housing developers have attempted to purchase for development have [MASK] been situated near a toxic dump.	ever	10.6697
100	at-the-NPI	Illusory licensor	The books that no leading psychologists have recommended for information on parenting have [MASK] endorsed bottle feeding.	ever	12.4418
101	at-the-NPI	Illusory licensor	The books that no English teachers have assigned to their literature classes have [MASK] been omitted from standardized college entrance exams.	ever	9.55128
102	at-the-NPI	Illusory licensor	The hotels that no health inspectors have criticized for having dirty rooms have [MASK] managed to remain in business long.	ever	13.7263
103	at-the-NPI	Illusory licensor	The fads that no fashion designers featured in their collections this year have [MASK] been mocked by the general public.	ever	9.9412
104	at-the-NPI	Illusory licensor	The symphonies that no classical musicians appreciate playing before a live audience have [MASK] been very simple.	ever	11.3217
105	at-the-NPI	Illusory licensor	The techniques that no old-fashioned woodworkers have used to make their furniture have [MASK] required power tools.	ever	11.2192
106	at-the-NPI	Illusory licensor	The wineries that no gourmet magazines have praised in their wine reviews have [MASK] used New York grapes.	ever	9.91308
107	at-the-NPI	Illusory licensor	The problems that no junior engineers can fix on their first attempt have [MASK] dealt with complex wiring issues.	ever	11.8745
108	at-the-NPI	Illusory licensor	The minivans that no car salesmen have sold at the annual sale have [MASK] lacked advanced safety features.	ever	12.3442
109	at-the-NPI	Illusory licensor	The cultures that no anthropology students have studied on long-term field trips have [MASK] aroused interest among experts.	ever	10.9302
110	at-the-NPI	Illusory licensor	The scholarships that no female students have received from the engineering society have [MASK] been accused of being gender-biased.	ever	13.5728
111	at-the-NPI	Illusory licensor	The resorts that no tourist agencies have suggested to their wealthy customers have [MASK] had a management scandal.	ever	10.0839
112	at-the-NPI	Illusory licensor	The farms that no migrant workers have worked for in the summer have [MASK] tried to fully comply with local regulations.	ever	12.3057
113	at-the-NPI	Illusory licensor	The tricks that no circus dogs can perform reliably for their owners have [MASK] involved complex verbal commands.	ever	12.4396
114	at-the-NPI	Illusory licensor	The exhibitions that no art aficionados have sponsored at the world-famous museum have [MASK] included sixteenth century Dutch paintings.	ever	9.90815
115	at-the-NPI	Illusory licensor	The b[MASK]ages that no night clubs regularly serve to their young clientele have [MASK] contained hard liquor.	ever	9.5725
116	at-the-NPI	Illusory licensor	The players that no NBA teams planned to recruit for this season have [MASK] let down their team.	ever	11.9398
117	at-the-NPI	Illusory licensor	The tasks that no new employees have completed in under a week have [MASK] required extensive programming experience.	ever	10.9192
118	at-the-NPI	Illusory licensor	The dances that no trained ballerinas can perform with grace and elegance have [MASK] been easy for traditional gypsy dancers.	ever	11.539
119	at-the-NPI	Illusory licensor	The children that no playground bullies have picked on at recess time have [MASK] been in detention.	ever	8.85443
120	at-the-NPI	Illusory licensor	The threats that no CIA agents have been able to investigate thoroughly have [MASK] come from unreliable sources.	ever	12.6512
121	at-the-NPI	Illusory licensor	The knots that no junior campers can tie in under a minute have [MASK] been considered extremely useful.	ever	9.96559
122	at-the-NPI	Illusory licensor	The caves that no daring backpackers have explored along the steep cliffs have [MASK] been extremely treacherous.	ever	9.11788
123	at-the-NPI	Illusory licensor	The battleships that no cl[MASK] generals have wanted to use in battle have [MASK] used outdated technology.	ever	10.9747
124	at-the-NPI	Illusory licensor	The bars that no card players routinely play poker at after work have [MASK] hosted a poker tournament.	ever	8.83326
125	at-the-NPI	Illusory licensor	The desserts that no responsible dieticians have allowed in their clients’ diets have [MASK] included corn syrup.	ever	12.7141
126	at-the-NPI	Illusory licensor	The treaties that no aggressive nations have agreed to sign during wartime have [MASK] contained harsh demands.	ever	9.74178
127	at-the-NPI	Illusory licensor	The fabrics that no interior designers have used in their clients’ houses have [MASK] caused allergic reactions in people.	ever	13.4305
128	at-the-NPI	Illusory licensor	The cleaners that no careful housewives have used on their bathroom floor have [MASK] been rumored to damage tile.	ever	10.1936
129	at-the-NPI	Illusory licensor	The libraries that no studious pupils have used before the exam period have [MASK] lacked quiet study rooms.	ever	12.0899
130	at-the-NPI	Illusory licensor	The toys that no spoiled toddlers demanded for Christmas this past year have [MASK] had educational value.	ever	10.5282
131	at-the-NPI	Illusory licensor	The boats that no fishing enthusiasts have rented from the boating store have [MASK] suffered from engine trouble.	ever	9.91451
132	at-the-NPI	Illusory licensor	The universities that no multinational companies have recruited at in recent years have [MASK] had low job placement rates.	ever	13.1308
133	at-the-NPI	Illusory licensor	The cinemas that no bored teenagers like to visit on the weekend have [MASK] had sluggish ticket sales.	ever	9.13601
134	at-the-NPI	Illusory licensor	The jobs that no recent graduates have managed to acquire after college have [MASK] paid very well.	ever	13.3381
135	at-the-NPI	Illusory licensor	The cities that no Olympic officials have nominated to host the games have [MASK] disappointed tourists.	ever	12.4593
136	at-the-NPI	Illusory licensor	The rainforests that no environmental groups have tried to protect from harm have [MASK] sustained major damage to their ecosystem.	ever	10.5169
137	at-the-NPI	Illusory licensor	The scandals that no prominent politicians have been willing to discuss publicly have [MASK] generated a large public outcry.	ever	10.5865
138	at-the-NPI	Illusory licensor	The stunts that no daredevil pilots have accomplished in dangerously windy weather have [MASK] involved an upside-down loop.	ever	6.85316
139	at-the-NPI	Illusory licensor	The lakes that no local fishermen have fished from in the summer have [MASK] been contaminated by nearby companies.	ever	11.5375
140	at-the-NPI	Illusory licensor	The experiments that no willing participants have volunteered for at the hospital have [MASK] required more than four hours.	ever	11.6859
141	at-the-NPI	Illusory licensor	The newspapers that no suburban commuters read daily in the metro have [MASK] been concerned about sales.	ever	11.1453
142	at-the-NPI	Illusory licensor	The cafes that no morning commuters visit for coffee and breakfast have [MASK] offered early bird specials.	ever	9.70628
143	at-the-NPI	Illusory licensor	The legends that no scientific experts have investigated for grains of truth have [MASK] captured the people’s imagination.	ever	8.04351
144	at-the-NPI	Illusory licensor	The species that no American aquariums have managed to breed in captivity have [MASK] been on the endangered species list.	ever	7.66098
145	at-the-NPI	Illusory licensor	The problems that no math teachers have assigned to their young students have [MASK] involved advanced mathematical concepts.	ever	11.4651
146	at-the-NPI	Illusory licensor	The websites that no security agents have monitored using recently developed technology have [MASK] posted illegal material.	ever	11.7187
147	at-the-NPI	Illusory licensor	The neighborhoods that no resourceful burglars have robbed under cover of night have [MASK] had neighborhood watch programs.	ever	10.3315
148	at-the-NPI	Illusory licensor	The gardens that no dedicated gardeners have maintained in their spare time have [MASK] looked unkempt and overgrown.	ever	10.7059
149	at-the-NPI	Illusory licensor	The banks that no wealthy investors have trusted to handle their finances have [MASK] had a bad reputation.	ever	10.7493
150	at-the-NPI	Illusory licensor	The streets that no city cops drive through on a regular basis have [MASK] had many problems with speeding drivers.	ever	7.59223
1	at-the-NPI	Licit licensor	No bills that the Democratic senators have supported in this year’s session will [MASK] become law	ever	0.271401
2	at-the-NPI	Licit licensor	No protests that the zealous celebrities have attended to incite the crowd have [MASK] been ignored by the media.	ever	2.01704
3	at-the-NPI	Licit licensor	No cars that the honest mechanics have repaired with care and attention have [MASK] developed serious problems.	ever	0.727503
4	at-the-NPI	Licit licensor	No houses that the experienced exterminators have treated with their special chemicals have [MASK] been infested with termites.	ever	0.293384
5	at-the-NPI	Licit licensor	No bears that the competent trainers have treated kindly at all times have [MASK] gotten out of control.	ever	5.29634
6	at-the-NPI	Licit licensor	No networks that the amateur hackers can gain access to with ease have [MASK] had strong security systems.	ever	0.532675
7	at-the-NPI	Licit licensor	No coastlines that the Navy officers have patrolled vigilantly in armed boats have [MASK] had serious incidents.	ever	0.611998
8	at-the-NPI	Licit licensor	No concerts that the crazy fans can sneak into from the backdoor have [MASK] been completely safe.	ever	0.0950207
9	at-the-NPI	Licit licensor	No shows that the famous critics have criticized harshly in their reviews will [MASK] come out on DVD	ever	0.226842
10	at-the-NPI	Licit licensor	No restaurants that the local newspapers have recommended in their dining reviews have [MASK] gone out of business.	ever	1.50044
11	at-the-NPI	Licit licensor	No books that the scholarly historians have cited in their research papers have [MASK] contained erroneous information	ever	1.17786
12	at-the-NPI	Licit licensor	No tests that the bright university students have failed in recent semesters have [MASK] been counted in the course average.	ever	1.1772
13	at-the-NPI	Licit licensor	No books that the major stores have advertised in their window displays have [MASK] had disappointing sales	ever	0.598876
14	at-the-NPI	Licit licensor	No paintings that the art collectors have desperately desired for their collections have [MASK] been painted by living artists.	ever	0.760507
15	at-the-NPI	Licit licensor	No concerts that the poor students can afford with their limited budgets have [MASK] been held in fancy music halls.	ever	0.181206
16	at-the-NPI	Licit licensor	No movies that the conservative groups have protested for their inappropriate content have [MASK] had widespread success at the box office.	ever	0.7985
17	at-the-NPI	Licit licensor	No organizations that the charity groups have endorsed with generous financial support have [MASK] harmed the environment.	ever	1.40453
18	at-the-NPI	Licit licensor	No shipwrecks that the treasure hunters have secretly searched for lost gold have [MASK] been thought to be haunted.	ever	0.248275
19	at-the-NPI	Licit licensor	No vegetables that the picky children really like to eat at dinnertime have [MASK] been considered highly nutritious.	ever	0.55694
20	at-the-NPI	Licit licensor	No cars that the safety experts have tested before the public release have [MASK] had extremely dangerous features.	ever	1.68879
21	at-the-NPI	Licit licensor	No pyramids that the adventurous archaeologists have explored during their field trips have [MASK] been declared off-limits to tourists.	ever	0.995575
22	at-the-NPI	Licit licensor	No hotels that the travel books have included in their latest editions have [MASK] received serious complaints.	ever	0.963915
23	at-the-NPI	Licit licensor	No codes that the government spies can crack within half an hour have [MASK] used computerized encryption.	ever	0.0805571
24	at-the-NPI	Licit licensor	No bacteria that the health experts have carefully studied in their labs have [MASK] caused serious epidemics	ever	0.610698
25	at-the-NPI	Licit licensor	No beaches that the recent hurricanes have damaged to a significant degree have [MASK] managed to attract many tourists.	ever	2.70305
26	at-the-NPI	Licit licensor	No sports that the public schools have required in physical education classes have [MASK] been unpopular with the parents.	ever	2.52808
27	at-the-NPI	Licit licensor	No posters that the local shops have displayed in their front window have [MASK] been political in nature.	ever	0.871701
28	at-the-NPI	Licit licensor	No flowers that the picky florists regularly use in their floral arrangements have [MASK] been regarded as weeds.	ever	0.234244
29	at-the-NPI	Licit licensor	No jobs that the college graduates have landed with their bachelor’s degree have [MASK] paid less than ten dollars an hour.	ever	9.63188
30	at-the-NPI	Licit licensor	No rivers that the industrial factories have polluted with their chemical waste have [MASK] remained clean for a long time.	ever	2.40884
31	at-the-NPI	Licit licensor	No languages that the language schools have taught to foreign exchange students have [MASK] been very difficult to learn.	ever	2.74441
32	at-the-NPI	Licit licensor	No scores that the talented violinists can memorize for their personal repertoire have [MASK] been longer than thirty pages.	ever	0.179678
33	at-the-NPI	Licit licensor	No politicians that the big corporations have supported with large campaign donations have [MASK] lost their elections.	ever	0.567062
34	at-the-NPI	Licit licensor	No documentaries that the network TV stations have played during prime time have [MASK] been very controversial.	ever	1.21045
35	at-the-NPI	Licit licensor	No parties that the frat boys were invited to attend this semester have [MASK] been short of beer.	ever	0.0453093
36	at-the-NPI	Licit licensor	No corporations that the government inspectors have audited in the last decade have [MASK] managed to hide their shady dealings.	ever	1.75929
37	at-the-NPI	Licit licensor	No policies that the school-board members have strongly objected to in public have [MASK] been supported by the teachers.	ever	1.62481
38	at-the-NPI	Licit licensor	No shows that the young children have seen on the movie channels have [MASK] contained violent scenes.	ever	0.815174
39	at-the-NPI	Licit licensor	No volcanoes that the skilled geologists have monitored for unusual volcanic activity have [MASK] erupted unexpectedly.	ever	0.806975
40	at-the-NPI	Licit licensor	No castles that the experienced carpenters have checked on an annual basis have [MASK] had structural problems.	ever	1.88806
41	at-the-NPI	Licit licensor	No courses that the senior professors like to teach to undergraduate students have [MASK] had difficult material.	ever	1.85877
42	at-the-NPI	Licit licensor	No roads that the highway workers have inspected in the last year have [MASK] contained too many potholes.	ever	0.299171
43	at-the-NPI	Licit licensor	No plays that the rich producers have thought to be very promising have [MASK] had trouble getting financing.	ever	0.807525
44	at-the-NPI	Licit licensor	No magazines that the dentists’ offices have ordered for the waiting room have [MASK] been considered inappropriate for children	ever	0.479024
45	at-the-NPI	Licit licensor	No contracts that the union members have supported in the labor negotiations have [MASK] failed to represent the workers’ interests.	ever	2.14697
46	at-the-NPI	Licit licensor	No neighborhoods that the police officers have patrolled all around the clock have [MASK] had serious crime waves.	ever	0.444725
47	at-the-NPI	Licit licensor	No cosmetics that the fashion magazines have recommended for professional young women have [MASK] had disappointing sales.	ever	1.05455
48	at-the-NPI	Licit licensor	No routines that the figure skaters can pull off on their own have [MASK] been completely risk-free.	ever	0.190383
49	at-the-NPI	Licit licensor	No puzzles that the young children can put together without parental help have [MASK] contained more than 50 pieces.	ever	0.183166
50	at-the-NPI	Licit licensor	No rings that the working-class men can afford for their beloved wives have [MASK] used first class materials.	ever	0.294852
51	at-the-NPI	Licit licensor	No fairy-tales that the considerate parents read to their children at bedtime have [MASK] contained violent characters	ever	0.43984
52	at-the-NPI	Licit licensor	No animals that the friendly families are willing to adopt as pets have [MASK] appeared to suffer from serious diseases.	ever	0.530947
53	at-the-NPI	Licit licensor	No monologues that the Shakespearean actors have chosen for their important auditions have [MASK] used obscure language.	ever	2.03666
54	at-the-NPI	Licit licensor	No exercises that the yoga instructors regularly teach to their elderly students have [MASK] required difficult body movements.	ever	1.75681
55	at-the-NPI	Licit licensor	No deserts that the nomadic caravans can traverse in under two weeks have [MASK] been known to cause many deaths.	ever	2.1124
56	at-the-NPI	Licit licensor	No cameras that the professional photographers have used at important sports games have [MASK] used manual focus.	ever	0.427482
57	at-the-NPI	Licit licensor	No stocks that the financial analysts have endorsed in serious business magazines have [MASK] disappointed their investors.	ever	1.29841
58	at-the-NPI	Licit licensor	No passengers that the kind stewardesses have served during long overnight flights have [MASK] complained about bad service.	ever	0.293115
59	at-the-NPI	Licit licensor	No vaccines that the health officials have claimed to be absolutely essential have [MASK] been in short supply.	ever	0.942509
60	at-the-NPI	Licit licensor	No politicians that the female voters have supported for the upcoming election have [MASK] ignored education policies.	ever	2.83087
61	at-the-NPI	Licit licensor	No textbooks that the publishing companies have reprinted in the last decade have [MASK] had a problem of short supply.	ever	0.663154
62	at-the-NPI	Licit licensor	No hairstyles that the top stylists have given to their famous clients have [MASK] become unpopular among teenagers.	ever	1.91567
63	at-the-NPI	Licit licensor	No bicycles that the experienced cyclists have bought for their daily training have [MASK] used aluminum gears.	ever	1.17014
64	at-the-NPI	Licit licensor	No neighborhoods that the wealthy families have moved into with their children have [MASK] developed a high crime rate.	ever	0.469587
65	at-the-NPI	Licit licensor	No mountains that the famous mountain-climbers have attempted in the last decade have [MASK] been taller than 12,000 feet.	ever	0.11894
66	at-the-NPI	Licit licensor	No bulls that the famous bullfighters can defeat easily in the ring will [MASK] be sold to ranchers.	ever	1.28335
67	at-the-NPI	Licit licensor	No novels that the busy housewives can finish reading between their breaks have [MASK] been big and thick.	ever	0.602666
68	at-the-NPI	Licit licensor	No patients that the specialized nurses have cared for at the hospital have [MASK] lodged a complaint.	ever	0.889379
69	at-the-NPI	Licit licensor	No papers that the writing tutors have checked before the final deadline have [MASK] received a grade lower than a B.	ever	0.697563
70	at-the-NPI	Licit licensor	No skyscrapers that the federal engineers have inspected during the construction period have [MASK] had serious structural problems.	ever	0.901179
71	at-the-NPI	Licit licensor	No games that the visiting spectators have attended during this football season have [MASK] been boring.	ever	0.811097
72	at-the-NPI	Licit licensor	No employees that the senior managers have praised for their hard work have [MASK] quit their jobs without warning.	ever	2.66687
73	at-the-NPI	Licit licensor	No songs that the band members have rehearsed individually before important concerts have [MASK] sounded bad on stage.	ever	0.700093
74	at-the-NPI	Licit licensor	No classes that the English majors have taken for their general requirements have [MASK] had a significant amount of lab work.	ever	1.73381
75	at-the-NPI	Licit licensor	No cities that the adventurous travelers have passed through on backpacking trips have [MASK] lacked lively entertainment.	ever	0.654599
76	at-the-NPI	Licit licensor	No ingredients that the famous restaurants have used in their specialty dishes have [MASK] contained artificial preservatives.	ever	0.482936
77	at-the-NPI	Licit licensor	No medications that the respected doctors have endorsed for their own patients have [MASK] been recalled for safety reasons.	ever	1.10462
78	at-the-NPI	Licit licensor	No cows that the local veterinarians have examined on a regular basis have [MASK] gotten very sick.	ever	0.819698
79	at-the-NPI	Licit licensor	No ships that the customs officers have inspected at the harbor front have [MASK] contained smuggled material.	ever	0.366941
80	at-the-NPI	Licit licensor	No horses that the greedy gamblers have bet on in the races have [MASK] won first place.	ever	0.289703
81	at-the-NPI	Licit licensor	No stories that the local storytellers have retold to the younger generations have [MASK] been completely forgotten.	ever	0.513651
82	at-the-NPI	Licit licensor	No trails that the elderly runners have used for their daily jog have [MASK] been very rocky.	ever	0.52928
83	at-the-NPI	Licit licensor	No criminals that the eye witnesses have clearly identified for the prosecution have [MASK] gotten away from the law.	ever	0.470396
84	at-the-NPI	Licit licensor	No agencies that the big companies have trusted to market their products have [MASK] had a record of unsuccessful campaigns.	ever	0.732088
85	at-the-NPI	Licit licensor	No surgeons that the responsible doctors have recommended to their loyal patients have [MASK] botched an operation.	ever	0.285021
86	at-the-NPI	Licit licensor	No scripts that the movie agencies have favored for their star actors have [MASK] touched upon sensitive social issues.	ever	1.21246
87	at-the-NPI	Licit licensor	No airlines that the major corporations have used for their business travel have [MASK] had financial troubles.	ever	0.388174
88	at-the-NPI	Licit licensor	No issues that the mayoral candidates have discussed in their election proposals have [MASK] mattered to the people of this town.	ever	1.3282
89	at-the-NPI	Licit licensor	No stories that the national newspapers have revealed to the general public have [MASK] contained classified information.	ever	0.806433
90	at-the-NPI	Licit licensor	No viewpoints that the sociological studies have supported with really clear data have [MASK] been removed from the textbooks.	ever	1.92396
91	at-the-NPI	Licit licensor	No brands that the environmental activists have used in their daily lives have [MASK] been tested on living animals.	ever	0.395294
92	at-the-NPI	Licit licensor	No nurses that the local hospitals have allowed to work with toddlers have [MASK] lacked previous experience with young children.	ever	4.24886
93	at-the-NPI	Licit licensor	No surveys that the volunteer participants have agreed to fill out thoroughly have [MASK] asked questions involving very private concerns.	ever	4.62284
94	at-the-NPI	Licit licensor	No projects that the government agencies have considered financing with taxpayers’ money have [MASK] had enthusiastic public support.	ever	1.81428
95	at-the-NPI	Licit licensor	No textbooks that the Catholic schools have used in the last decade have [MASK] included controversial statements about the Pope.	ever	1.42831
96	at-the-NPI	Licit licensor	No programs that the government officials have acknowledged in their public statements have [MASK] shocked the public.	ever	1.29658
97	at-the-NPI	Licit licensor	No commercials that the sitcom addicts have noticed during their favorite shows have [MASK] featured an unknown actor	ever	1.7124
98	at-the-NPI	Licit licensor	No films that the regular moviegoers can understand in a single viewing have [MASK] had very complicated plots.	ever	2.1744
99	at-the-NPI	Licit licensor	No lands that the housing developers have attempted to purchase for development have [MASK] been situated near a toxic dump.	ever	0.282359
100	at-the-NPI	Licit licensor	No books that the leading psychologists have recommended for information on parenting have [MASK] endorsed bottle feeding.	ever	3.48281
101	at-the-NPI	Licit licensor	No books that the English teachers have assigned to their literature classes have [MASK] been omitted from standardized college entrance exams.	ever	0.539621
102	at-the-NPI	Licit licensor	No hotels that the health inspectors have criticized for having dirty rooms have [MASK] managed to remain in business long.	ever	1.49904
103	at-the-NPI	Licit licensor	No fads that the fashion designers featured in their collections this year have [MASK] been mocked by the general public.	ever	0.813377
104	at-the-NPI	Licit licensor	No symphonies that the classical musicians appreciate playing before a live audience have [MASK] been very simple.	ever	1.9887
105	at-the-NPI	Licit licensor	No techniques that the old-fashioned woodworkers have used to make their furniture have [MASK] required power tools.	ever	2.16197
106	at-the-NPI	Licit licensor	No wineries that the gourmet magazines have praised in their wine reviews have [MASK] used New York grapes.	ever	0.218475
107	at-the-NPI	Licit licensor	No problems that the junior engineers can fix on their first attempt have [MASK] dealt with complex wiring issues.	ever	2.41648
108	at-the-NPI	Licit licensor	No minivans that the car salesmen have sold at the annual sale have [MASK] lacked advanced safety features.	ever	2.14667
109	at-the-NPI	Licit licensor	No cultures that the anthropology students have studied on long-term field trips have [MASK] aroused interest among experts.	ever	2.08962
110	at-the-NPI	Licit licensor	No scholarships that the female students have received from the engineering society have [MASK] been accused of being gender-biased.	ever	0.737089
111	at-the-NPI	Licit licensor	No resorts that the tourist agencies have suggested to their wealthy customers have [MASK] had a management scandal.	ever	0.478944
112	at-the-NPI	Licit licensor	No farms that the migrant workers have worked for in the summer have [MASK] tried to fully comply with local regulations.	ever	1.48837
113	at-the-NPI	Licit licensor	No tricks that the circus dogs can perform reliably for their owners have [MASK] involved complex verbal commands.	ever	2.51724
114	at-the-NPI	Licit licensor	No exhibitions that the art aficionados have sponsored at the world-famous museum have [MASK] included sixteenth century Dutch paintings.	ever	1.34334
115	at-the-NPI	Licit licensor	No beverages that the night clubs regularly serve to their young clientele have [MASK] contained hard liquor.	ever	0.143467
116	at-the-NPI	Licit licensor	No players that the NBA teams planned to recruit for this season have [MASK] let down their team.	ever	0.944303
117	at-the-NPI	Licit licensor	No tasks that the new employees have completed in under a week have [MASK] required extensive programming experience.	ever	4.84652
118	at-the-NPI	Licit licensor	No dances that the trained ballerinas can perform with grace and elegance have [MASK] been easy for traditional gypsy dancers.	ever	1.2032
119	at-the-NPI	Licit licensor	No children that the playground bullies have picked on at recess time have [MASK] been in detention.	ever	0.0781974
120	at-the-NPI	Licit licensor	No threats that the CIA agents have been able to investigate thoroughly have [MASK] come from unreliable sources.	ever	1.26088
121	at-the-NPI	Licit licensor	No knots that the junior campers can tie in under a minute have [MASK] been considered extremely useful.	ever	0.966141
122	at-the-NPI	Licit licensor	No caves that the daring backpackers have explored along the steep cliffs have [MASK] been extremely treacherous.	ever	0.46642
123	at-the-NPI	Licit licensor	No battleships that the clever generals have wanted to use in battle have [MASK] used outdated technology.	ever	0.260209
124	at-the-NPI	Licit licensor	No bars that the card players routinely play poker at after work have [MASK] hosted a poker tournament.	ever	0.713906
125	at-the-NPI	Licit licensor	No desserts that the responsible dieticians have allowed in their clients’ diets have [MASK] included corn syrup.	ever	11.1465
126	at-the-NPI	Licit licensor	No treaties that the aggressive nations have agreed to sign during wartime have [MASK] contained harsh demands.	ever	0.511855
127	at-the-NPI	Licit licensor	No fabrics that the interior designers have used in their clients’ houses have [MASK] caused allergic reactions in people.	ever	3.38315
128	at-the-NPI	Licit licensor	No cleaners that the careful housewives have used on their bathroom floor have [MASK] been rumored to damage tile.	ever	0.917423
129	at-the-NPI	Licit licensor	No libraries that the studious pupils have used before the exam period have [MASK] lacked quiet study rooms.	ever	1.47689
130	at-the-NPI	Licit licensor	No toys that the spoiled toddlers demanded for Christmas this past year have [MASK] had educational value	ever	0.332958
131	at-the-NPI	Licit licensor	No boats that the fishing enthusiasts have rented from the boating store have [MASK] suffered from engine trouble.	ever	0.455118
132	at-the-NPI	Licit licensor	No universities that the multinational companies have recruited at in recent years have [MASK] had low job placement rates.	ever	1.54833
133	at-the-NPI	Licit licensor	No cinemas that the bored teenagers like to visit on the weekend have [MASK] had sluggish ticket sales.	ever	0.322902
134	at-the-NPI	Licit licensor	No jobs that the recent graduates have managed to acquire after college have [MASK] paid very well.	ever	5.60499
135	at-the-NPI	Licit licensor	No cities that the Olympic officials have nominated to host the games have [MASK] disappointed tourists.	ever	2.99724
136	at-the-NPI	Licit licensor	No rainforests that the environmental groups have tried to protect from harm have [MASK] sustained major damage to their ecosystem.	ever	0.857386
137	at-the-NPI	Licit licensor	No scandals that the prominent politicians have been willing to discuss publicly have [MASK] generated a large public outcry.	ever	1.22451
138	at-the-NPI	Licit licensor	No stunts that the daredevil pilots have accomplished in dangerously windy weather have [MASK] involved an upside-down loop.	ever	0.450873
139	at-the-NPI	Licit licensor	No lakes that the local fishermen have fished from in the summer have [MASK] been contaminated by nearby companies.	ever	0.639256
140	at-the-NPI	Licit licensor	No experiments that the willing participants have volunteered for at the hospital have [MASK] required more than four hours.	ever	1.01977
141	at-the-NPI	Licit licensor	No newspapers that the suburban commuters read daily in the metro have [MASK] been concerned about sales.	ever	0.728462
142	at-the-NPI	Licit licensor	No cafes that the morning commuters visit for coffee and breakfast have [MASK] offered early bird specials.	ever	0.616597
143	at-the-NPI	Licit licensor	No legends that the scientific experts have investigated for grains of truth have [MASK] captured the people’s imagination.	ever	0.606988
144	at-the-NPI	Licit licensor	No species that the American aquariums have managed to breed in captivity have [MASK] been on the endangered species list.	ever	0.566561
145	at-the-NPI	Licit licensor	No problems that the math teachers have assigned to their young students have [MASK] involved advanced mathematical concepts.	ever	3.37586
146	at-the-NPI	Licit licensor	No websites that the security agents have monitored using recently developed technology have [MASK] posted illegal material.	ever	1.22686
147	at-the-NPI	Licit licensor	No neighborhoods that the resourceful burglars have robbed under cover of night have [MASK] had neighborhood watch programs.	ever	0.613526
148	at-the-NPI	Licit licensor	No gardens that the dedicated gardeners have maintained in their spare time have [MASK] looked unkempt and overgrown.	ever	0.371162
149	at-the-NPI	Licit licensor	No banks that the wealthy investors have trusted to handle their finances have [MASK] had a bad reputation.	ever	0.26531
150	at-the-NPI	Licit licensor	No streets that the city cops drive through on a regular basis have [MASK] had many problems with speeding drivers.	ever	0.446416
1	at-the-NPI	No licensor	The bills that the Democratic senators have supported in this year’s session will [MASK] become law.	ever	9.15572
2	at-the-NPI	No licensor	The protests that the zealous celebrities have attended to incite the crowd have [MASK] been ignored by the media.	ever	15.0588
3	at-the-NPI	No licensor	The cars that the honest mechanics have repaired with care and attention have [MASK] developed serious problems.	ever	11.1829
4	at-the-NPI	No licensor	the houses that the experienced exterminators have treated with their special chemicals have [MASK] been infested with termites.	ever	10.8718
5	at-the-NPI	No licensor	The bears that the competent trainers have treated kindly at all times have [MASK] gotten out of control.	ever	10.1053
6	at-the-NPI	No licensor	The networks that the amateur hackers can gain access to with ease have [MASK] had strong security systems.	ever	12.1403
7	at-the-NPI	No licensor	The coastlines that the Navy officers have patrolled vigilantly in armed boats have [MASK] had serious incidents.	ever	10.245
8	at-the-NPI	No licensor	The concerts that the crazy fans can sneak into from the backdoor have [MASK] been completely safe.	ever	9.31891
9	at-the-NPI	No licensor	The shows that the famous critics have criticized harshly in their reviews will [MASK] come out on DVD	ever	7.63945
10	at-the-NPI	No licensor	The restaurants that the local newspapers have recommended in their dining reviews have [MASK] gone out of business.	ever	13.7807
11	at-the-NPI	No licensor	The books that the scholarly historians have cited in their research papers have [MASK] contained erroneous information.	ever	13.3376
12	at-the-NPI	No licensor	The tests that the bright university students have failed in recent semesters have [MASK] been counted in the course average	ever	12.6493
13	at-the-NPI	No licensor	The books that the major stores have advertised in their window displays have [MASK] had disappointing sales.	ever	13.7363
14	at-the-NPI	No licensor	The paintings that the art collectors have desperately desired for their collections have [MASK] been painted by living artists.	ever	12.7942
15	at-the-NPI	No licensor	The concerts that the poor students can afford with their limited budgets have [MASK] been held in fancy music halls.	ever	12.65
16	at-the-NPI	No licensor	The movies that the conservative groups have protested for their inappropriate content have [MASK] had widespread success at the box office.	ever	11.1072
17	at-the-NPI	No licensor	The organizations that the charity groups have endorsed with generous financial support have [MASK] harmed the environment.	ever	10.8629
18	at-the-NPI	No licensor	The shipwrecks that the treasure hunters have secretly searched for lost gold have [MASK] been thought to be haunted.	ever	10.605
19	at-the-NPI	No licensor	The vegetables that the picky children really like to eat at dinnertime have [MASK] been considered highly nutritious.	ever	11.3838
20	at-the-NPI	No licensor	The cars that the safety experts have tested before the public release have [MASK] had extremely dangerous features.	ever	13.5908
21	at-the-NPI	No licensor	The pyramids that the adventurous archaeologists have explored during their field trips have [MASK] been declared off-limits to tourists.	ever	11.8184
22	at-the-NPI	No licensor	The hotels that the travel books have included in their latest editions have [MASK] received serious complaints.	ever	11.9124
23	at-the-NPI	No licensor	The codes that the government spies can crack within half an hour have [MASK] used computerized encryption.	ever	10.95
24	at-the-NPI	No licensor	The bacteria that the health experts have carefully studied in their labs have [MASK] caused serious epidemics.	ever	9.78355
25	at-the-NPI	No licensor	The beaches that the recent hurricanes have damaged to a significant degree have [MASK] managed to attract many tourists.	ever	12.9264
26	at-the-NPI	No licensor	The sports that the public schools have required in physical education classes have [MASK] been unpopular with the parents.	ever	13.514
27	at-the-NPI	No licensor	The posters that the local shops have displayed in their front window have [MASK] been political in nature.	ever	12.212
28	at-the-NPI	No licensor	The flowers that the picky florists regularly use in their floral arrangements have [MASK] been regarded as weeds.	ever	12.2718
29	at-the-NPI	No licensor	The jobs that the college graduates have landed with their bachelor’s degree have [MASK] paid less than ten dollars an hour.	ever	16.8759
30	at-the-NPI	No licensor	The rivers that the industrial factories have polluted with their chemical waste have [MASK] remained clean for a long time.	ever	13.2717
31	at-the-NPI	No licensor	The languages that the language schools have taught to foreign exchange students have [MASK] been very difficult to learn.	ever	11.9617
32	at-the-NPI	No licensor	The scores that the talented violinists can memorize for their personal repertoire have [MASK] been longer than thirty pages.	ever	11.5731
33	at-the-NPI	No licensor	The politicians that the big corporations have supported with large campaign donations have [MASK] lost their elections.	ever	12.9518
34	at-the-NPI	No licensor	The documentaries that the network TV stations have played during prime time have [MASK] been very controversial.	ever	12.2865
35	at-the-NPI	No licensor	The parties that the frat boys were invited to attend this semester have [MASK] been short of beer.	ever	11.7898
36	at-the-NPI	No licensor	The corporations that the government inspectors have audited in the last decade have [MASK] managed to hide their shady dealings.	ever	12.724
37	at-the-NPI	No licensor	The policies that the school-board members have strongly objected to in public have [MASK] been supported by the teachers.	ever	13.4639
38	at-the-NPI	No licensor	The shows that the young children have seen on the movie channels have [MASK] contained violent scenes.	ever	13.2211
39	at-the-NPI	No licensor	The volcanoes that the skilled geologists have monitored for unusual volcanic activity have [MASK] erupted unexpectedly.	ever	10.8297
40	at-the-NPI	No licensor	The castles that the experienced carpenters have checked on an annual basis have [MASK] had structural problems.	ever	11.9852
41	at-the-NPI	No licensor	The courses that the senior professors like to teach to undergraduate students have [MASK] had difficult material.	ever	12.7281
42	at-the-NPI	No licensor	The roads that the highway workers have inspected in the last year have [MASK] contained too many potholes.	ever	11.7604
43	at-the-NPI	No licensor	The plays that the rich producers have thought to be very promising have [MASK] had trouble getting financing.	ever	11.0171
44	at-the-NPI	No licensor	The magazines that the dentists’ offices have ordered for the waiting room have [MASK] been considered inappropriate for children.	ever	11.4151
45	at-the-NPI	No licensor	The contracts that the union members have supported in the labor negotiations have [MASK] failed to represent the workers’ interests.	ever	14.9982
46	at-the-NPI	No licensor	The neighborhoods that the police officers have patrolled all around the clock have [MASK] had serious crime waves.	ever	8.99606
47	at-the-NPI	No licensor	The cosmetics that the fashion magazines have recommended for professional young women have [MASK] had disappointing sales.	ever	14.6217
48	at-the-NPI	No licensor	The routines that the figure skaters can pull off on their own have [MASK] been completely risk-free.	ever	9.84286
49	at-the-NPI	No licensor	The puzzles that the young children can put together without parental help have [MASK] contained more than 50 pieces.	ever	6.4737
50	at-the-NPI	No licensor	The rings that the working-class men can afford for their beloved wives have [MASK] used first class materials.	ever	12.3947
51	at-the-NPI	No licensor	The fairy-tales that the considerate parents read to their children at bedtime have [MASK] contained violent characters.	ever	14.4573
52	at-the-NPI	No licensor	The animals that the friendly families are willing to adopt as pets have [MASK] appeared to suffer from serious diseases.	ever	10.258
53	at-the-NPI	No licensor	The monologues that the Shakespearean actors have chosen for their important auditions have [MASK] used obscure language.	ever	14.275
54	at-the-NPI	No licensor	The exercises that the yoga instructors regularly teach to their elderly students have [MASK] required difficult body movements.	ever	13.1552
55	at-the-NPI	No licensor	The deserts that the nomadic caravans can traverse in under two weeks have [MASK] been known to cause many deaths.	ever	10.7003
56	at-the-NPI	No licensor	The cameras that the professional photographers have used at important sports games have [MASK] used manual focus.	ever	14.1528
57	at-the-NPI	No licensor	The stocks that the financial analysts have endorsed in serious business magazines have [MASK] disappointed their investors.	ever	10.9242
58	at-the-NPI	No licensor	The passengers that the kind stewardesses have served during long overnight flights have [MASK] complained about bad service.	ever	11.2525
59	at-the-NPI	No licensor	The vaccines that the health officials have claimed to be absolutely essential have [MASK] been in short supply.	ever	11.727
60	at-the-NPI	No licensor	The politicians that the female voters have supported for the upcoming election have [MASK] ignored education policies.	ever	15.6266
61	at-the-NPI	No licensor	The textbooks that the publishing companies have reprinted in the last decade have [MASK] had a problem of short supply.	ever	11.5798
62	at-the-NPI	No licensor	The hairstyles that the top stylists have given to their famous clients have [MASK] become unpopular among teenagers.	ever	12.2186
63	at-the-NPI	No licensor	The bicycles that the experienced cyclists have bought for their daily training have [MASK] used aluminum gears.	ever	14.5538
64	at-the-NPI	No licensor	The neighborhoods that the wealthy families have moved into with their children have [MASK] developed a high crime rate.	ever	11.0844
65	at-the-NPI	No licensor	The mountains that the famous mountain-climbers have attempted in the last decade have [MASK] been taller than 12,000 feet.	ever	9.71908
66	at-the-NPI	No licensor	The bulls that the famous bullfighters can defeat easily in the ring will [MASK] be sold to ranchers.	ever	12.6623
67	at-the-NPI	No licensor	The novels that the busy housewives can finish reading between their breaks have [MASK] been big and thick.	ever	12.618
68	at-the-NPI	No licensor	The patients that the specialized nurses have cared for at the hospital have [MASK] lodged a complaint.	ever	11.2416
69	at-the-NPI	No licensor	The papers that the writing tutors have checked before the final deadline have [MASK] received a grade lower than a B.	ever	10.649
70	at-the-NPI	No licensor	The skyscrapers that the federal engineers have inspected during the construction period have [MASK] had serious structural problems.	ever	12.2875
71	at-the-NPI	No licensor	The games that the visiting spectators have attended during this football season have [MASK] been boring.	ever	10.8685
72	at-the-NPI	No licensor	The employees that the senior managers have praised for their hard work have [MASK] quit their jobs without warning.	ever	13.8485
73	at-the-NPI	No licensor	The songs that the band members have rehearsed individually before important concerts have [MASK] sounded bad on stage.	ever	11.4513
74	at-the-NPI	No licensor	The classes that the English majors have taken for their general requirements have [MASK] had a significant amount of lab work.	ever	14.0519
75	at-the-NPI	No licensor	The cities that the adventurous travelers have passed through on backpacking trips have [MASK] lacked lively entertainment	ever	11.7578
76	at-the-NPI	No licensor	The ingredients that the famous restaurants have used in their specialty dishes have [MASK] contained artificial preservatives.	ever	12.6959
77	at-the-NPI	No licensor	The medications that the respected doctors have endorsed for their own patients have [MASK] been recalled for safety reasons.	ever	11.5651
78	at-the-NPI	No licensor	The cows that the local veterinarians have examined on a regular basis have [MASK] gotten very sick.	ever	11.4806
79	at-the-NPI	No licensor	The ships that the customs officers have inspected at the harbor front have [MASK] contained smuggled material.	ever	11.6471
80	at-the-NPI	No licensor	The horses that the greedy gamblers have bet on in the races have [MASK] won first place.	ever	10.4056
81	at-the-NPI	No licensor	The stories that the local storytellers have retold to the younger generations have [MASK] been completely forgotten.	ever	12.0943
82	at-the-NPI	No licensor	The trails that the elderly runners have used for their daily jog have [MASK] been very rocky.	ever	10.1457
83	at-the-NPI	No licensor	The criminals that the eye witnesses have clearly identified for the prosecution have [MASK] gotten away from the law.	ever	9.26819
84	at-the-NPI	No licensor	The agencies that the big companies have trusted to market their products have [MASK] had a record of unsuccessful campaigns	ever	12.0041
85	at-the-NPI	No licensor	The surgeons that the responsible doctors have recommended to their loyal patients have [MASK] botched an operation.	ever	8.7479
86	at-the-NPI	No licensor	The scripts that the movie agencies have favored for their star actors have [MASK] touched upon sensitive social issues.	ever	13.3736
87	at-the-NPI	No licensor	The airlines that the major corporations have used for their business travel have [MASK] had financial troubles.	ever	12.0215
88	at-the-NPI	No licensor	The issues that the mayoral candidates have discussed in their election proposals have [MASK] mattered to the people of this town.	ever	8.73011
89	at-the-NPI	No licensor	The stories that the national newspapers have revealed to the general public have [MASK] contained classified information.	ever	12.4132
90	at-the-NPI	No licensor	The viewpoints that the sociological studies have supported with really clear data have [MASK] been removed from the textbooks.	ever	13.0389
91	at-the-NPI	No licensor	The brands that the environmental activists have used in their daily lives have [MASK] been tested on living animals.	ever	12.0537
92	at-the-NPI	No licensor	The nurses that the local hospitals have allowed to work with toddlers have [MASK] lacked previous experience with young children.	ever	16.6227
93	at-the-NPI	No licensor	The surveys that the volunteer participants have agreed to fill out thoroughly have [MASK] asked questions involving very private concerns.	ever	15.8556
94	at-the-NPI	No licensor	The projects that the government agencies have considered financing with taxpayers’ money have [MASK] had enthusiastic public support.	ever	11.5859
95	at-the-NPI	No licensor	The textbooks that the Catholic schools have used in the last decade have [MASK] included controversial statements about the Pope.	ever	16.4697
96	at-the-NPI	No licensor	The programs that the government officials have acknowledged in their public statements have [MASK] shocked the public.	ever	11.4052
97	at-the-NPI	No licensor	The commercials that the sitcom addicts have noticed during their favorite shows have [MASK] featured an unknown actor.	ever	13.6428
98	at-the-NPI	No licensor	The films that the regular moviegoers can understand in a single viewing have [MASK] had very complicated plots.	ever	14.2621
99	at-the-NPI	No licensor	The lands that the housing developers have attempted to purchase for development have [MASK] been situated near a toxic dump.	ever	12.6155
100	at-the-NPI	No licensor	The books that the leading psychologists have recommended for information on parenting have [MASK] endorsed bottle feeding.	ever	14.6667
101	at-the-NPI	No licensor	The books that the English teachers have assigned to their literature classes have [MASK] been omitted from standardized college entrance exams.	ever	10.5473
102	at-the-NPI	No licensor	The hotels that the health inspectors have criticized for having dirty rooms have [MASK] managed to remain in business long.	ever	15.0991
103	at-the-NPI	No licensor	The fads that the fashion designers featured in their collections this year have [MASK] been mocked by the general public.	ever	13.5179
104	at-the-NPI	No licensor	The symphonies that the classical musicians appreciate playing before a live audience have [MASK] been very simple.	ever	12.0128
105	at-the-NPI	No licensor	The techniques that the old-fashioned woodworkers have used to make their furniture have [MASK] required power tools.	ever	12.7534
106	at-the-NPI	No licensor	The wineries that the gourmet magazines have praised in their wine reviews have [MASK] used New York grapes.	ever	13.0973
107	at-the-NPI	No licensor	The problems that the junior engineers can fix on their first attempt have [MASK] dealt with complex wiring issues.	ever	13.2978
108	at-the-NPI	No licensor	The minivans that the car salesmen have sold at the annual sale have [MASK] lacked advanced safety features.	ever	14.2188
109	at-the-NPI	No licensor	The cultures that the anthropology students have studied on long-term field trips have [MASK] aroused interest among experts.	ever	12.6802
110	at-the-NPI	No licensor	The scholarships that the female students have received from the engineering society have [MASK] been accused of being gender-biased.	ever	14.4904
111	at-the-NPI	No licensor	The resorts that the tourist agencies have suggested to their wealthy customers have [MASK] had a management scandal.	ever	11.787
112	at-the-NPI	No licensor	The farms that the migrant workers have worked for in the summer have [MASK] tried to fully comply with local regulations.	ever	13.4081
113	at-the-NPI	No licensor	The tricks that the circus dogs can perform reliably for their owners have [MASK] involved complex verbal commands.	ever	14.7086
114	at-the-NPI	No licensor	The exhibitions that the art aficionados have sponsored at the world-famous museum have [MASK] included sixteenth century Dutch paintings.	ever	15.3777
115	at-the-NPI	No licensor	The beverages that the night clubs regularly serve to their young clientele have [MASK] contained hard liquor.	ever	12.0991
116	at-the-NPI	No licensor	The players that the NBA teams planned to recruit for this season have [MASK] let down their team.	ever	12.1556
117	at-the-NPI	No licensor	The tasks that the new employees have completed in under a week have [MASK] required extensive programming experience.	ever	12.1902
118	at-the-NPI	No licensor	The dances that the trained ballerinas can perform with grace and elegance have [MASK] been easy for traditional gypsy dancers.	ever	11.2392
119	at-the-NPI	No licensor	The children that the playground bullies have picked on at recess time have [MASK] been in detention.	ever	10.4147
120	at-the-NPI	No licensor	The threats that the CIA agents have been able to investigate thoroughly have [MASK] come from unreliable sources.	ever	14.46
121	at-the-NPI	No licensor	The knots that the junior campers can tie in under a minute have [MASK] been considered extremely useful.	ever	10.7888
122	at-the-NPI	No licensor	The caves that the daring backpackers have explored along the steep cliffs have [MASK] been extremely treacherous.	ever	9.55207
123	at-the-NPI	No licensor	The battleships that the clever generals have wanted to use in battle have [MASK] used outdated technology.	ever	12.6735
124	at-the-NPI	No licensor	The bars that the card players routinely play poker at after work have [MASK] hosted a poker tournament.	ever	9.19385
125	at-the-NPI	No licensor	The desserts that the responsible dieticians have allowed in their clients’ diets have [MASK] included corn syrup.	ever	14.3718
126	at-the-NPI	No licensor	The treaties that the aggressive nations have agreed to sign during wartime have [MASK] contained harsh demands.	ever	12.0306
127	at-the-NPI	No licensor	The fabrics that the interior designers have used in their clients’ houses have [MASK] caused allergic reactions in people.	ever	14.301
128	at-the-NPI	No licensor	The cleaners that the careful housewives have used on their bathroom floor have [MASK] been rumored to damage tile.	ever	11.218
129	at-the-NPI	No licensor	The libraries that the studious pupils have used before the exam period have [MASK] lacked quiet study rooms.	ever	12.8639
130	at-the-NPI	No licensor	The toys that the spoiled toddlers demanded for Christmas this past year have [MASK] had educational value.	ever	10.8705
131	at-the-NPI	No licensor	The boats that the fishing enthusiasts have rented from the boating store have [MASK] suffered from engine trouble.	ever	11.4539
132	at-the-NPI	No licensor	The universities that the multinational companies have recruited at in recent years have [MASK] had low job placement rates.	ever	14.6842
133	at-the-NPI	No licensor	The cinemas that the bored teenagers like to visit on the weekend have [MASK] had sluggish ticket sales.	ever	10.9616
134	at-the-NPI	No licensor	The jobs that the recent graduates have managed to acquire after college have [MASK] paid very well.	ever	15.133
135	at-the-NPI	No licensor	The cities that the Olympic officials have nominated to host the games have [MASK] disappointed tourists.	ever	12.2462
136	at-the-NPI	No licensor	The rainforests that the environmental groups have tried to protect from harm have [MASK] sustained major damage to their ecosystem.	ever	12.6641
137	at-the-NPI	No licensor	The scandals that the prominent politicians have been willing to discuss publicly have [MASK] generated a large public outcry.	ever	11.2396
138	at-the-NPI	No licensor	The stunts that the daredevil pilots have accomplished in dangerously windy weather have [MASK] involved an upside-down loop.	ever	13.8107
139	at-the-NPI	No licensor	The lakes that the local fishermen have fished from in the summer have [MASK] been contaminated by nearby companies.	ever	12.1683
140	at-the-NPI	No licensor	The experiments that the willing participants have volunteered for at the hospital have [MASK] required more than four hours.	ever	14.1632
141	at-the-NPI	No licensor	The newspapers that the suburban commuters read daily in the metro have [MASK] been concerned about sales.	ever	11.892
142	at-the-NPI	No licensor	The cafes that the morning commuters visit for coffee and breakfast have [MASK] offered early bird specials.	ever	11.3533
143	at-the-NPI	No licensor	The legends that the scientific experts have investigated for grains of truth have [MASK] captured the people’s imagination.	ever	10.0796
144	at-the-NPI	No licensor	The species that the American aquariums have managed to breed in captivity have [MASK] been on the endangered species list.	ever	9.16267
145	at-the-NPI	No licensor	The problems that the math teachers have assigned to their young students have [MASK] involved advanced mathematical concepts.	ever	14.713
146	at-the-NPI	No licensor	The websites that the security agents have monitored using recently developed technology have [MASK] posted illegal material.	ever	13.3944
147	at-the-NPI	No licensor	The neighborhoods that the resourceful burglars have robbed under cover of night have [MASK] had neighborhood watch programs.	ever	12.0937
148	at-the-NPI	No licensor	The gardens that the dedicated gardeners have maintained in their spare time have [MASK] looked unkempt and overgrown.	ever	11.7214
149	at-the-NPI	No licensor	The banks that the wealthy investors have trusted to handle their finances have [MASK] had a bad reputation.	ever	12.0519
150	at-the-NPI	No licensor	The streets that the city cops drive through on a regular basis have [MASK] had many problems with speeding drivers.	ever	9.05493
1	at-the-licensor	the(embedded)	The bills that [MASK] Democratic senators have supported in this year’s session will ever become law.	the	0.894932
2	at-the-licensor	the(embedded)	The protests that [MASK] zealous celebrities have attended to incite the crowd have ever been ignored by the media.	the	3.88944
3	at-the-licensor	the(embedded)	The cars that [MASK] honest mechanics have repaired with care and attention have ever developed serious problems.	the	1.48088
4	at-the-licensor	the(embedded)	The houses that [MASK] experienced exterminators have treated with their special chemicals have ever been infested with termites.	the	0.644391
5	at-the-licensor	the(embedded)	The bears that [MASK] competent trainers have treated kindly at all times have ever gotten out of control.	the	2.14507
6	at-the-licensor	the(embedded)	The networks that [MASK] amateur hackers can gain access to with ease have ever had strong security systems.	the	3.18457
7	at-the-licensor	the(embedded)	The coastlines that [MASK] Navy officers have patrolled vigilantly in armed boats have ever had serious incidents.	the	3.85157
8	at-the-licensor	the(embedded)	The concerts that [MASK] crazy fans can sneak into from the backdoor have ever been completely safe.	the	2.39055
9	at-the-licensor	the(embedded)	The shows that [MASK] famous critics have criticized harshly in their reviews will ever come out on DVD.	the	4.20503
10	at-the-licensor	the(embedded)	The restaurants that [MASK] local newspapers have recommended in their dining reviews have ever gone out of business.	the	0.261331
11	at-the-licensor	the(embedded)	The books that [MASK] scholarly historians have cited in their research papers have ever contained erroneous information.	the	4.46784
12	at-the-licensor	the(embedded)	The tests that [MASK] bright university students have failed in recent semesters have ever been counted in the course average.	the	4.4507
13	at-the-licensor	the(embedded)	The books that [MASK] major stores have advertised in their window displays have ever had disappointing sales.	the	2.42201
14	at-the-licensor	the(embedded)	The paintings that [MASK] art collectors have desperately desired for their collections have ever been painted by living artists.	the	5.38597
15	at-the-licensor	the(embedded)	The concerts that [MASK] poor students can afford with their limited budgets have ever been held in fancy music halls.	the	1.17783
16	at-the-licensor	the(embedded)	The movies that [MASK] conservative groups have protested for their inappropriate content have ever had widespread success at the box office.	the	4.76794
17	at-the-licensor	the(embedded)	The organizations that [MASK] charity groups have endorsed with generous financial support have ever harmed the environment.	the	2.79583
18	at-the-licensor	the(embedded)	The shipwrecks that [MASK] treasure hunters have secretly searched for lost gold have ever been thought to be haunted.	the	2.69097
19	at-the-licensor	the(embedded)	The vegetables that [MASK] picky children really like to eat at dinnertime have ever been considered highly nutritious.	the	2.35176
20	at-the-licensor	the(embedded)	The cars that [MASK] safety experts have tested before the public release have ever had extremely dangerous features.	the	3.25799
21	at-the-licensor	the(embedded)	The pyramids that [MASK] adventurous archaeologists have explored during their field trips have ever been declared off-limits to tourists.	the	3.37529
22	at-the-licensor	the(embedded)	The hotels that [MASK] travel books have included in their latest editions have ever received serious complaints.	the	1.13262
23	at-the-licensor	the(embedded)	The codes that [MASK] government spies can crack within half an hour have ever used computerized encryption.	the	3.46965
24	at-the-licensor	the(embedded)	The bacteria that [MASK] health experts have carefully studied in their labs have ever caused serious epidemics.	the	9.43533
25	at-the-licensor	the(embedded)	The beaches that [MASK] recent hurricanes have damaged to a significant degree have ever managed to attract many tourists.	the	0.705911
26	at-the-licensor	the(embedded)	The sports that [MASK] public schools have required in physical education classes have ever been unpopular with the parents.	the	1.15723
27	at-the-licensor	the(embedded)	The posters that [MASK] local shops have displayed in their front window have ever been political in nature.	the	0.647648
28	at-the-licensor	the(embedded)	The flowers that [MASK] picky florists regularly use in their floral arrangements have ever been regarded as weeds.	the	0.671497
29	at-the-licensor	the(embedded)	The jobs that [MASK] college graduates have landed with their bachelor’s degree have ever paid less than ten dollars an hour.	the	4.43559
30	at-the-licensor	the(embedded)	The rivers that [MASK] industrial factories have polluted with their chemical waste have ever remained clean for a long time.	the	1.34612
31	at-the-licensor	the(embedded)	The languages that [MASK] language schools have taught to foreign exchange students have ever been very difficult to learn.	the	4.24707
32	at-the-licensor	the(embedded)	The scores that [MASK] talented violinists can memorize for their personal repertoire have ever been longer than thirty pages.	the	6.87903
33	at-the-licensor	the(embedded)	The politicians that [MASK] big corporations have supported with large campaign donations have ever lost their elections.	the	1.69545
34	at-the-licensor	the(embedded)	The documentaries that [MASK] network TV stations have played during prime time have ever been very controversial.	the	4.35499
35	at-the-licensor	the(embedded)	The parties that [MASK] frat boys were invited to attend this semester have ever been short of beer.	the	0.234634
36	at-the-licensor	the(embedded)	The corporations that [MASK] government inspectors have audited in the last decade have ever managed to hide their shady dealings.	the	1.30076
37	at-the-licensor	the(embedded)	The policies that [MASK] school-board members have strongly objected to in public have ever been supported by the teachers.	the	0.222686
38	at-the-licensor	the(embedded)	The shows that [MASK] young children have seen on the movie channels have ever contained violent scenes.	the	3.12735
39	at-the-licensor	the(embedded)	The volcanoes that [MASK] skilled geologists have monitored for unusual volcanic activity have ever erupted unexpectedly.	the	4.15171
40	at-the-licensor	the(embedded)	The castles that [MASK] experienced carpenters have checked on an annual basis have ever had structural problems.	the	2.31672
41	at-the-licensor	the(embedded)	The courses that [MASK] senior professors like to teach to undergraduate students have ever had difficult material.	the	2.49408
42	at-the-licensor	the(embedded)	The roads that [MASK] highway workers have inspected in the last year have ever contained too many potholes.	the	0.412002
43	at-the-licensor	the(embedded)	The plays that [MASK] rich producers have thought to be very promising have ever had trouble getting financing.	the	1.58632
44	at-the-licensor	the(embedded)	The magazines that [MASK] dentists’ offices have ordered for the waiting room have ever been considered inappropriate for children.	the	0.320286
45	at-the-licensor	the(embedded)	The contracts that [MASK] union members have supported in the labor negotiations have ever failed to represent the workers’ interests.	the	1.14555
46	at-the-licensor	the(embedded)	The neighborhoods that [MASK] police officers have patrolled all around the clock have ever had serious crime waves.	the	0.76278
47	at-the-licensor	the(embedded)	The cosmetics that [MASK] fashion magazines have recommended for professional young women have ever had disappointing sales.	the	3.91728
48	at-the-licensor	the(embedded)	The routines that [MASK] figure skaters can pull off on their own have ever been completely risk-free.	the	3.77247
49	at-the-licensor	the(embedded)	The puzzles that [MASK] young children can put together without parental help have ever contained more than 50 pieces.	the	5.06846
50	at-the-licensor	the(embedded)	The rings that [MASK] working-class men can afford for their beloved wives have ever used first class materials.	the	5.45255
51	at-the-licensor	the(embedded)	The fairy-tales that [MASK] considerate parents read to their children at bedtime have ever contained violent characters.	the	2.00094
52	at-the-licensor	the(embedded)	The animals that [MASK] friendly families are willing to adopt as pets have ever appeared to suffer from serious diseases.	the	3.67304
53	at-the-licensor	the(embedded)	The monologues that [MASK] Shakespearean actors have chosen for their important auditions have ever used obscure language.	the	0.841456
54	at-the-licensor	the(embedded)	The exercises that [MASK] yoga instructors regularly teach to their elderly students have ever required difficult body movements.	the	3.46864
55	at-the-licensor	the(embedded)	The deserts that [MASK] nomadic caravans can traverse in under two weeks have ever been known to cause many deaths.	the	2.61516
56	at-the-licensor	the(embedded)	The cameras that [MASK] professional photographers have used at important sports games have ever used manual focus.	the	5.73547
57	at-the-licensor	the(embedded)	The stocks that [MASK] financial analysts have endorsed in serious business magazines have ever disappointed their investors.	the	3.81075
58	at-the-licensor	the(embedded)	The passengers that [MASK] kind stewardesses have served during long overnight flights have ever complained about bad service.	the	3.27298
59	at-the-licensor	the(embedded)	The vaccines that [MASK] health officials have claimed to be absolutely essential have ever been in short supply.	the	5.8925
60	at-the-licensor	the(embedded)	The politicians that [MASK] female voters have supported for the upcoming election have ever ignored education policies.	the	2.60683
61	at-the-licensor	the(embedded)	The textbooks that [MASK] publishing companies have reprinted in the last decade have ever had a problem of short supply.	the	3.04657
62	at-the-licensor	the(embedded)	The hairstyles that [MASK] top stylists have given to their famous clients have ever become unpopular among teenagers.	the	1.54582
63	at-the-licensor	the(embedded)	The bicycles that [MASK] experienced cyclists have bought for their daily training have ever used aluminum gears.	the	4.9792
64	at-the-licensor	the(embedded)	The neighborhoods that [MASK] wealthy families have moved into with their children have ever developed a high crime rate.	the	3.97361
65	at-the-licensor	the(embedded)	The mountains that [MASK] famous mountain-climbers have attempted in the last decade have ever been taller than 12,000 feet.	the	6.56889
66	at-the-licensor	the(embedded)	The bulls that [MASK] famous bullfighters can defeat easily in the ring will ever be sold to ranchers.	the	1.51971
67	at-the-licensor	the(embedded)	The novels that [MASK] busy housewives can finish reading between their breaks have ever been big and thick.	the	3.847
68	at-the-licensor	the(embedded)	The patients that [MASK] specialized nurses have cared for at the hospital have ever lodged a complaint.	the	0.454387
69	at-the-licensor	the(embedded)	The papers that [MASK] writing tutors have checked before the final deadline have ever received a grade lower than a B.	the	0.663612
70	at-the-licensor	the(embedded)	The skyscrapers that [MASK] federal engineers have inspected during the construction period have ever had serious structural problems.	the	0.327812
71	at-the-licensor	the(embedded)	The games that [MASK] visiting spectators have attended during this football season have ever been boring.	the	1.46465
72	at-the-licensor	the(embedded)	The employees that [MASK] senior managers have praised for their hard work have ever quit their jobs without warning.	the	1.23457
73	at-the-licensor	the(embedded)	The songs that [MASK] band members have rehearsed individually before important concerts have ever sounded bad on stage.	the	0.12751
74	at-the-licensor	the(embedded)	The classes that [MASK] English majors have taken for their general requirements have ever had a significant amount of lab work.	the	2.84185
75	at-the-licensor	the(embedded)	The cities that [MASK] adventurous travelers have passed through on backpacking trips have ever lacked lively entertainment.	the	3.91163
76	at-the-licensor	the(embedded)	The ingredients that [MASK] famous restaurants have used in their specialty dishes have ever contained artificial preservatives.	the	6.12681
77	at-the-licensor	the(embedded)	The medications that [MASK] respected doctors have endorsed for their own patients have ever been recalled for safety reasons.	the	4.79281
78	at-the-licensor	the(embedded)	The cows that [MASK] local veterinarians have examined on a regular basis have ever gotten very sick.	the	0.0364764
79	at-the-licensor	the(embedded)	The ships that [MASK] customs officers have inspected at the harbor front have ever contained smuggled material.	the	1.24109
80	at-the-licensor	the(embedded)	The horses that [MASK] greedy gamblers have bet on in the races have ever won first place.	the	0.595033
81	at-the-licensor	the(embedded)	The stories that [MASK] local storytellers have retold to the younger generations have ever been completely forgotten.	the	0.422677
82	at-the-licensor	the(embedded)	The trails that [MASK] elderly runners have used for their daily jog have ever been very rocky.	the	1.52313
83	at-the-licensor	the(embedded)	The criminals that [MASK] eye witnesses have clearly identified for the prosecution have ever gotten away from the law.	the	1.98232
84	at-the-licensor	the(embedded)	The agencies that [MASK] big companies have trusted to market their products have ever had a record of unsuccessful campaigns	the	1.26231
85	at-the-licensor	the(embedded)	The surgeons that [MASK] responsible doctors have recommended to their loyal patients have ever botched an operation.	the	1.49202
86	at-the-licensor	the(embedded)	The scripts that [MASK] movie agencies have favored for their star actors have ever touched upon sensitive social issues.	the	1.939
87	at-the-licensor	the(embedded)	The airlines that [MASK] major corporations have used for their business travel have ever had financial troubles.	the	2.45623
88	at-the-licensor	the(embedded)	The issues that [MASK] mayoral candidates have discussed in their election proposals have ever mattered to the people of this town.	the	0.539903
89	at-the-licensor	the(embedded)	The stories that [MASK] national newspapers have revealed to the general public have ever contained classified information.	the	0.707254
90	at-the-licensor	the(embedded)	The viewpoints that [MASK] sociological studies have supported with really clear data have ever been removed from the textbooks.	the	1.79049
91	at-the-licensor	the(embedded)	The brands that [MASK] environmental activists have used in their daily lives have ever been tested on living animals.	the	3.92285
92	at-the-licensor	the(embedded)	The nurses that [MASK] local hospitals have allowed to work with toddlers have ever lacked previous experience with young children.	the	0.493506
93	at-the-licensor	the(embedded)	The surveys that [MASK] volunteer participants have agreed to fill out thoroughly have ever asked questions involving very private concerns.	the	0.859206
94	at-the-licensor	the(embedded)	The projects that [MASK] government agencies have considered financing with taxpayers’ money have ever had enthusiastic public support.	the	4.05337
95	at-the-licensor	the(embedded)	The textbooks that [MASK] Catholic schools have used in the last decade have ever included controversial statements about the Pope.	the	4.66889
96	at-the-licensor	the(embedded)	The programs that [MASK] government officials have acknowledged in their public statements have ever shocked the public.	the	2.89619
97	at-the-licensor	the(embedded)	The commercials that [MASK] sitcom addicts have noticed during their favorite shows have ever featured an unknown actor.	the	3.22745
98	at-the-licensor	the(embedded)	The films that [MASK] regular moviegoers can understand in a single viewing have ever had very complicated plots.	the	3.49185
99	at-the-licensor	the(embedded)	The lands that [MASK] housing developers have attempted to purchase for development have ever been situated near a toxic dump.	the	2.55531
100	at-the-licensor	the(embedded)	The books that [MASK] leading psychologists have recommended for information on parenting have ever endorsed bottle feeding.	the	3.3877
101	at-the-licensor	the(embedded)	The books that [MASK] English teachers have assigned to their literature classes have ever been omitted from standardized college entrance exams.	the	1.754
102	at-the-licensor	the(embedded)	The hotels that [MASK] health inspectors have criticized for having dirty rooms have ever managed to remain in business long.	the	3.10361
103	at-the-licensor	the(embedded)	The fads that [MASK] fashion designers featured in their collections this year have ever been mocked by the general public.	the	1.32857
104	at-the-licensor	the(embedded)	The symphonies that [MASK] classical musicians appreciate playing before a live audience have ever been very simple.	the	4.88205
105	at-the-licensor	the(embedded)	The techniques that [MASK] old-fashioned woodworkers have used to make their furniture have ever required power tools.	the	2.20697
106	at-the-licensor	the(embedded)	The wineries that [MASK] gourmet magazines have praised in their wine reviews have ever used New York grapes.	the	3.35581
107	at-the-licensor	the(embedded)	The problems that [MASK] junior engineers can fix on their first attempt have ever dealt with complex wiring issues.	the	2.16587
108	at-the-licensor	the(embedded)	The minivans that [MASK] car salesmen have sold at the annual sale have ever lacked advanced safety features.	the	2.11469
109	at-the-licensor	the(embedded)	The cultures that [MASK] anthropology students have studied on long-term field trips have ever aroused interest among experts.	the	4.14322
110	at-the-licensor	the(embedded)	The scholarships that [MASK] female students have received from the engineering society have ever been accused of being gender-biased.	the	2.64233
111	at-the-licensor	the(embedded)	The resorts that [MASK] tourist agencies have suggested to their wealthy customers have ever had a management scandal.	the	1.8679
112	at-the-licensor	the(embedded)	The farms that [MASK] migrant workers have worked for in the summer have ever tried to fully comply with local regulations.	the	1.4765
113	at-the-licensor	the(embedded)	The tricks that [MASK] circus dogs can perform reliably for their owners have ever involved complex verbal commands.	the	3.60734
114	at-the-licensor	the(embedded)	The exhibitions that [MASK] art aficionados have sponsored at the world-famous museum have ever included sixteenth century Dutch paintings.	the	2.60374
115	at-the-licensor	the(embedded)	The beverages that [MASK] night clubs regularly serve to their young clientele have ever contained hard liquor.	the	1.75061
116	at-the-licensor	the(embedded)	The players that [MASK] NBA teams planned to recruit for this season have ever let down their team.	the	0.664686
117	at-the-licensor	the(embedded)	The tasks that [MASK] new employees have completed in under a week have ever required extensive programming experience.	the	1.47995
118	at-the-licensor	the(embedded)	The dances that [MASK] trained ballerinas can perform with grace and elegance have ever been easy for traditional gypsy dancers.	the	4.99219
119	at-the-licensor	the(embedded)	The children that [MASK] playground bullies have picked on at recess time have ever been in detention.	the	0.288071
120	at-the-licensor	the(embedded)	The threats that [MASK] CIA agents have been able to investigate thoroughly have ever come from unreliable sources.	the	0.867545
121	at-the-licensor	the(embedded)	The knots that [MASK] junior campers can tie in under a minute have ever been considered extremely useful.	the	1.7367
122	at-the-licensor	the(embedded)	The caves that [MASK] daring backpackers have explored along the steep cliffs have ever been extremely treacherous.	the	3.20749
123	at-the-licensor	the(embedded)	The battleships that [MASK] clever generals have wanted to use in battle have ever used outdated technology.	the	3.1464
124	at-the-licensor	the(embedded)	The bars that [MASK] card players routinely play poker at after work have ever hosted a poker tournament.	the	3.76629
125	at-the-licensor	the(embedded)	The desserts that [MASK] responsible dieticians have allowed in their clients’ diets have ever included corn syrup.	the	3.34866
126	at-the-licensor	the(embedded)	The treaties that [MASK] aggressive nations have agreed to sign during wartime have ever contained harsh demands.	the	4.67901
127	at-the-licensor	the(embedded)	The fabrics that [MASK] interior designers have used in their clients’ houses have ever caused allergic reactions in people.	the	3.41735
128	at-the-licensor	the(embedded)	The cleaners that [MASK] careful housewives have used on their bathroom floor have ever been rumored to damage tile.	the	2.14088
129	at-the-licensor	the(embedded)	The libraries that [MASK] studious pupils have used before the exam period have ever lacked quiet study rooms.	the	1.89361
130	at-the-licensor	the(embedded)	The toys that [MASK] spoiled toddlers demanded for Christmas this past year have ever had educational value.	the	1.2144
131	at-the-licensor	the(embedded)	The boats that [MASK] fishing enthusiasts have rented from the boating store have ever suffered from engine trouble.	the	1.52493
132	at-the-licensor	the(embedded)	The universities that [MASK] multinational companies have recruited at in recent years have ever had low job placement rates.	the	3.32655
133	at-the-licensor	the(embedded)	The cinemas that [MASK] bored teenagers like to visit on the weekend have ever had sluggish ticket sales.	the	1.84582
134	at-the-licensor	the(embedded)	The jobs that [MASK] recent graduates have managed to acquire after college have ever paid very well.	the	2.62412
135	at-the-licensor	the(embedded)	The cities that [MASK] Olympic officials have nominated to host the games have ever disappointed tourists.	the	0.425168
136	at-the-licensor	the(embedded)	The rainforests that [MASK] environmental groups have tried to protect from harm have ever sustained major damage to their ecosystem.	the	5.74207
137	at-the-licensor	the(embedded)	The scandals that [MASK] prominent politicians have been willing to discuss publicly have ever generated a large public outcry.	the	8.51508
138	at-the-licensor	the(embedded)	The stunts that [MASK] daredevil pilots have accomplished in dangerously windy weather have ever involved an upside-down loop.	the	2.95856
139	at-the-licensor	the(embedded)	The lakes that [MASK] local fishermen have fished from in the summer have ever been contaminated by nearby companies.	the	1.10614
140	at-the-licensor	the(embedded)	The experiments that [MASK] willing participants have volunteered for at the hospital have ever required more than four hours.	the	2.69483
141	at-the-licensor	the(embedded)	The newspapers that [MASK] suburban commuters read daily in the metro have ever been concerned about sales.	the	3.5936
142	at-the-licensor	the(embedded)	The cafes that [MASK] morning commuters visit for coffee and breakfast have ever offered early bird specials.	the	3.77469
143	at-the-licensor	the(embedded)	The legends that [MASK] scientific experts have investigated for grains of truth have ever captured the people’s imagination.	the	2.09776
144	at-the-licensor	the(embedded)	The species that [MASK] American aquariums have managed to breed in captivity have ever been on the endangered species list.	the	2.12442
145	at-the-licensor	the(embedded)	The problems that [MASK] math teachers have assigned to their young students have ever involved advanced mathematical concepts.	the	3.4746
146	at-the-licensor	the(embedded)	The websites that [MASK] security agents have monitored using recently developed technology have ever posted illegal material.	the	2.91848
147	at-the-licensor	the(embedded)	The neighborhoods that [MASK] resourceful burglars have robbed under cover of night have ever had neighborhood watch programs.	the	1.36092
148	at-the-licensor	the(embedded)	The gardens that [MASK] dedicated gardeners have maintained in their spare time have ever looked unkempt and overgrown.	the	1.10665
149	at-the-licensor	the(embedded)	The banks that [MASK] wealthy investors have trusted to handle their finances have ever had a bad reputation.	the	2.83371
150	at-the-licensor	the(embedded)	The streets that [MASK] city cops drive through on a regular basis have ever had many problems with speeding drivers.	the	0.15397

## Sheet: Experiment II
idx	position	condition	stimuli	MASK	surprisal
1	at-the-NPI	Classic negation	No bills will [MASK] become law	ever	0.073135
2	at-the-NPI	Classic negation	No protests have [MASK] been ignored by the media.	ever	1.80507
3	at-the-NPI	Classic negation	No cars have [MASK] developed serious problems.	ever	0.496413
4	at-the-NPI	Classic negation	No houses have [MASK] been infested with termites.	ever	0.140667
5	at-the-NPI	Classic negation	No bears have [MASK] gotten out of control.	ever	0.143646
6	at-the-NPI	Classic negation	No networks have [MASK] had strong security systems.	ever	0.319939
7	at-the-NPI	Classic negation	No coastlines have [MASK] had serious incidents.	ever	0.356916
8	at-the-NPI	Classic negation	No concerts have [MASK] been completely safe.	ever	0.0565677
9	at-the-NPI	Classic negation	No shows will [MASK] come out on DVD	ever	0.27879
10	at-the-NPI	Classic negation	No restaurants have [MASK] gone out of business.	ever	0.917977
11	at-the-NPI	Classic negation	No books have [MASK] contained erroneous information	ever	0.0829214
12	at-the-NPI	Classic negation	No tests have [MASK] been counted in the course average.	ever	0.86569
13	at-the-NPI	Classic negation	No books have [MASK] had disappointing sales	ever	0.128999
14	at-the-NPI	Classic negation	No paintings have [MASK] been painted by living artists.	ever	0.39104
15	at-the-NPI	Classic negation	No concerts have [MASK] been held in fancy music halls.	ever	0.142111
16	at-the-NPI	Classic negation	No movies have [MASK] had widespread success at the box office.	ever	0.102938
17	at-the-NPI	Classic negation	No organizations have [MASK] harmed the environment.	ever	0.768637
18	at-the-NPI	Classic negation	No shipwrecks have [MASK] been thought to be haunted.	ever	0.0737915
19	at-the-NPI	Classic negation	No vegetables have [MASK] been considered highly nutritious.	ever	0.831004
20	at-the-NPI	Classic negation	No cars have [MASK] had extremely dangerous features.	ever	0.186251
21	at-the-NPI	Classic negation	No pyramids have [MASK] been declared off-limits to tourists.	ever	0.568088
22	at-the-NPI	Classic negation	No hotels have [MASK] received serious complaints.	ever	0.917086
23	at-the-NPI	Classic negation	No codes have [MASK] used computerized encryption.	ever	0.184025
24	at-the-NPI	Classic negation	No bacteria have [MASK] caused serious epidemics	ever	0.689664
25	at-the-NPI	Classic negation	No beaches have [MASK] managed to attract many tourists.	ever	1.42698
26	at-the-NPI	Classic negation	No sports have [MASK] been unpopular with the parents.	ever	1.90429
27	at-the-NPI	Classic negation	No posters have [MASK] been political in nature.	ever	0.181308
28	at-the-NPI	Classic negation	No flowers have [MASK] been regarded as weeds.	ever	0.595437
29	at-the-NPI	Classic negation	No jobs have [MASK] paid less than ten dollars an hour.	ever	3.53422
30	at-the-NPI	Classic negation	No rivers have [MASK] remained clean for a long time.	ever	0.801053
31	at-the-NPI	Classic negation	No languages have [MASK] been very difficult to learn.	ever	1.31075
32	at-the-NPI	Classic negation	No scores have [MASK] been longer than thirty pages.	ever	0.11456
33	at-the-NPI	Classic negation	No politicians have [MASK] lost their elections.	ever	0.298985
34	at-the-NPI	Classic negation	No documentaries have [MASK] been very controversial.	ever	0.706077
35	at-the-NPI	Classic negation	No parties have [MASK] been short of beer.	ever	0.0203557
36	at-the-NPI	Classic negation	No corporations have [MASK] managed to hide their shady dealings.	ever	0.19215
37	at-the-NPI	Classic negation	No policies have [MASK] been supported by the teachers.	ever	1.22531
38	at-the-NPI	Classic negation	No shows have [MASK] contained violent scenes.	ever	0.516128
39	at-the-NPI	Classic negation	No volcanoes have [MASK] erupted unexpectedly.	ever	0.072628
40	at-the-NPI	Classic negation	No castles have [MASK] had structural problems.	ever	0.339828
41	at-the-NPI	Classic negation	No courses have [MASK] had difficult material.	ever	0.660436
42	at-the-NPI	Classic negation	No roads have [MASK] contained too many potholes.	ever	0.0222867
43	at-the-NPI	Classic negation	No plays have [MASK] had trouble getting financing.	ever	0.145949
44	at-the-NPI	Classic negation	No magazines have [MASK] been considered inappropriate for children.	ever	0.52187
45	at-the-NPI	Classic negation	No contracts have [MASK] failed to represent the workers’ interests.	ever	0.943342
46	at-the-NPI	Classic negation	No neighborhoods have [MASK] had serious crime waves.	ever	0.150859
47	at-the-NPI	Classic negation	No cosmetics have [MASK] had disappointing sales.	ever	0.0877425
48	at-the-NPI	Classic negation	No routines have [MASK] been completely risk-free.	ever	0.0675772
49	at-the-NPI	Classic negation	No puzzles have [MASK] contained more than 50 pieces.	ever	0.124223
50	at-the-NPI	Classic negation	No rings have [MASK] used first class materials.	ever	0.425233
51	at-the-NPI	Classic negation	No fairy-tales have [MASK] contained violent characters	ever	0.2707
52	at-the-NPI	Classic negation	No animals have [MASK] appeared to suffer from serious diseases.	ever	0.556109
53	at-the-NPI	Classic negation	No monologues have [MASK] used obscure language.	ever	1.08369
54	at-the-NPI	Classic negation	No exercises have [MASK] required difficult body movements.	ever	0.657394
55	at-the-NPI	Classic negation	No deserts have [MASK] been known to cause many deaths.	ever	2.25011
56	at-the-NPI	Classic negation	No cameras have [MASK] used manual focus.	ever	0.215122
57	at-the-NPI	Classic negation	No stocks have [MASK] disappointed their investors.	ever	0.272687
58	at-the-NPI	Classic negation	No passengers have [MASK] complained about bad service.	ever	0.297318
59	at-the-NPI	Classic negation	No vaccines have [MASK] been in short supply.	ever	0.414279
60	at-the-NPI	Classic negation	No politicians have [MASK] ignored education policies.	ever	0.550923
61	at-the-NPI	Classic negation	No textbooks have [MASK] had a problem of short supply.	ever	0.15432
62	at-the-NPI	Classic negation	No hairstyles have [MASK] become unpopular among teenagers.	ever	2.25633
63	at-the-NPI	Classic negation	No bicycles have [MASK] used aluminum gears.	ever	0.60085
64	at-the-NPI	Classic negation	No neighborhoods have [MASK] developed a high crime rate.	ever	1.12421
65	at-the-NPI	Classic negation	No mountains have [MASK] been taller than 12,000 feet.	ever	0.046369
66	at-the-NPI	Classic negation	No bulls will [MASK] be sold to ranchers.	ever	0.268929
67	at-the-NPI	Classic negation	No novels have [MASK] been big and thick.	ever	0.0475047
68	at-the-NPI	Classic negation	No patients have [MASK] lodged a complaint.	ever	1.11502
69	at-the-NPI	Classic negation	No papers have [MASK] received a grade lower than a B.	ever	0.229406
70	at-the-NPI	Classic negation	No skyscrapers have [MASK] had serious structural problems.	ever	0.216975
71	at-the-NPI	Classic negation	No games have [MASK] been boring.	ever	0.100213
72	at-the-NPI	Classic negation	No employees have [MASK] quit their jobs without warning.	ever	10.6727
73	at-the-NPI	Classic negation	No songs have [MASK] sounded bad on stage.	ever	0.0439546
74	at-the-NPI	Classic negation	No classes have [MASK] had a significant amount of lab work.	ever	0.595199
75	at-the-NPI	Classic negation	No cities have [MASK] lacked lively entertainment.	ever	0.26381
76	at-the-NPI	Classic negation	No ingredients have [MASK] contained artificial preservatives.	ever	0.190285
77	at-the-NPI	Classic negation	No medications have [MASK] been recalled for safety reasons.	ever	1.25351
78	at-the-NPI	Classic negation	No cows have [MASK] gotten very sick.	ever	0.174105
79	at-the-NPI	Classic negation	No ships have [MASK] contained smuggled material.	ever	0.0236789
80	at-the-NPI	Classic negation	No horses have [MASK] won first place.	ever	0.165223
81	at-the-NPI	Classic negation	No stories have [MASK] been completely forgotten.	ever	0.16534
82	at-the-NPI	Classic negation	No trails have [MASK] been very rocky.	ever	0.0955379
83	at-the-NPI	Classic negation	No criminals have [MASK] gotten away from the law.	ever	0.0410776
84	at-the-NPI	Classic negation	No agencies have [MASK] had a record of unsuccessful campaigns.	ever	0.646491
85	at-the-NPI	Classic negation	No surgeons have [MASK] botched an operation.	ever	0.0123404
86	at-the-NPI	Classic negation	No scripts have [MASK] touched upon sensitive social issues.	ever	0.801624
87	at-the-NPI	Classic negation	No airlines have [MASK] had financial troubles.	ever	0.156855
88	at-the-NPI	Classic negation	No issues have [MASK] mattered to the people of this town.	ever	0.0806754
89	at-the-NPI	Classic negation	No stories have [MASK] contained classified information.	ever	0.174376
90	at-the-NPI	Classic negation	No viewpoints have [MASK] been removed from the textbooks.	ever	1.53196
91	at-the-NPI	Classic negation	No brands have [MASK] been tested on living animals.	ever	1.4145
92	at-the-NPI	Classic negation	No nurses have [MASK] lacked previous experience with young children.	ever	2.51852
93	at-the-NPI	Classic negation	No surveys have [MASK] asked questions involving very private concerns.	ever	1.61218
94	at-the-NPI	Classic negation	No projects have [MASK] had enthusiastic public support.	ever	1.1154
95	at-the-NPI	Classic negation	No textbooks have [MASK] included controversial statements about the Pope.	ever	1.22494
96	at-the-NPI	Classic negation	No programs have [MASK] shocked the public.	ever	0.434908
97	at-the-NPI	Classic negation	No commercials have [MASK] featured an unknown actor.	ever	0.783672
98	at-the-NPI	Classic negation	No films have [MASK] had very complicated plots.	ever	0.813638
99	at-the-NPI	Classic negation	No lands have [MASK] been situated near a toxic dump.	ever	0.297702
100	at-the-NPI	Classic negation	No books have [MASK] endorsed bottle feeding.	ever	2.42317
101	at-the-NPI	Classic negation	No books have [MASK] been omitted from standardized college entrance exams.	ever	0.590224
102	at-the-NPI	Classic negation	No hotels have [MASK] managed to remain in business long.	ever	0.94997
103	at-the-NPI	Classic negation	No fads have [MASK] been mocked by the general public.	ever	0.188655
104	at-the-NPI	Classic negation	No symphonies have [MASK] been very simple.	ever	0.472031
105	at-the-NPI	Classic negation	No techniques have [MASK] required power tools.	ever	2.18496
106	at-the-NPI	Classic negation	No wineries have [MASK] used New York grapes.	ever	0.240252
107	at-the-NPI	Classic negation	No problems have [MASK] dealt with complex wiring issues.	ever	3.03239
108	at-the-NPI	Classic negation	No minivans have [MASK] lacked advanced safety features.	ever	0.648951
109	at-the-NPI	Classic negation	No cultures have [MASK] aroused interest among experts.	ever	1.61983
110	at-the-NPI	Classic negation	No scholarships have [MASK] been accused of being gender-biased.	ever	0.616669
111	at-the-NPI	Classic negation	No resorts have [MASK] had a management scandal.	ever	0.110391
112	at-the-NPI	Classic negation	No farms have [MASK] tried to fully comply with local regulations.	ever	0.868613
113	at-the-NPI	Classic negation	No tricks have [MASK] involved complex verbal commands.	ever	0.418818
114	at-the-NPI	Classic negation	No exhibitions have [MASK] included sixteenth century Dutch paintings.	ever	0.926998
115	at-the-NPI	Classic negation	No beverages have [MASK] contained hard liquor.	ever	0.0847594
116	at-the-NPI	Classic negation	No players have [MASK] let down their team.	ever	3.28568
117	at-the-NPI	Classic negation	No tasks have [MASK] required extensive programming experience.	ever	1.82324
118	at-the-NPI	Classic negation	No dances have [MASK] been easy for traditional gypsy dancers.	ever	0.667141
119	at-the-NPI	Classic negation	No children have [MASK] been in detention.	ever	0.200824
120	at-the-NPI	Classic negation	No threats have [MASK] come from unreliable sources.	ever	0.930907
121	at-the-NPI	Classic negation	No knots have [MASK] been considered extremely useful.	ever	0.464418
122	at-the-NPI	Classic negation	No caves have [MASK] been extremely treacherous.	ever	0.152027
123	at-the-NPI	Classic negation	No battleships have [MASK] used outdated technology.	ever	0.122335
124	at-the-NPI	Classic negation	No bars have [MASK] hosted a poker tournament.	ever	0.316333
125	at-the-NPI	Classic negation	No desserts have [MASK] included corn syrup.	ever	0.548502
126	at-the-NPI	Classic negation	No treaties have [MASK] contained harsh demands.	ever	0.146867
127	at-the-NPI	Classic negation	No fabrics have [MASK] caused allergic reactions in people.	ever	0.666818
128	at-the-NPI	Classic negation	No cleaners have [MASK] been rumored to damage tile.	ever	0.784511
129	at-the-NPI	Classic negation	No libraries have [MASK] lacked quiet study rooms.	ever	0.260111
130	at-the-NPI	Classic negation	No toys have [MASK] had educational value.	ever	0.10821
131	at-the-NPI	Classic negation	No boats have [MASK] suffered from engine trouble.	ever	0.256917
132	at-the-NPI	Classic negation	No universities have [MASK] had low job placement rates.	ever	0.975965
133	at-the-NPI	Classic negation	No cinemas have [MASK] had sluggish ticket sales.	ever	0.177915
134	at-the-NPI	Classic negation	No jobs have [MASK] paid very well.	ever	4.01669
135	at-the-NPI	Classic negation	No cities have [MASK] disappointed tourists.	ever	2.30123
136	at-the-NPI	Classic negation	No rainforests have [MASK] sustained major damage to their ecosystem.	ever	0.50245
137	at-the-NPI	Classic negation	No scandals have [MASK] generated a large public outcry.	ever	0.878686
138	at-the-NPI	Classic negation	No stunts have [MASK] involved an upside-down loop.	ever	0.217307
139	at-the-NPI	Classic negation	No lakes have [MASK] been contaminated by nearby companies.	ever	0.527689
140	at-the-NPI	Classic negation	No experiments have [MASK] required more than four hours.	ever	0.128425
141	at-the-NPI	Classic negation	No newspapers have [MASK] been concerned about sales.	ever	0.418624
142	at-the-NPI	Classic negation	No cafes have [MASK] offered early bird specials.	ever	0.20891
143	at-the-NPI	Classic negation	No legends have [MASK] captured the people’s imagination.	ever	0.457703
144	at-the-NPI	Classic negation	No species have [MASK] been on the endangered species list.	ever	1.47848
145	at-the-NPI	Classic negation	No problems have [MASK] involved advanced mathematical concepts.	ever	0.860192
146	at-the-NPI	Classic negation	No websites have [MASK] posted illegal material.	ever	1.22591
147	at-the-NPI	Classic negation	No neighborhoods have [MASK] had neighborhood watch programs.	ever	0.306266
148	at-the-NPI	Classic negation	No gardens have [MASK] looked unkempt and overgrown.	ever	0.0397941
149	at-the-NPI	Classic negation	No banks have [MASK] had a bad reputation.	ever	0.0349235
150	at-the-NPI	Classic negation	No streets have [MASK] had many problems with speeding drivers.	ever	0.489134
1	at-the-licensor	Classic negation	[MASK] bills will ever become law	no	0.0580335
2	at-the-licensor	Classic negation	[MASK] protests have ever been ignored by the media.	no	0.818697
3	at-the-licensor	Classic negation	[MASK] cars have ever developed serious problems.	no	0.855115
4	at-the-licensor	Classic negation	[MASK] houses have ever been infested with termites.	no	0.105723
5	at-the-licensor	Classic negation	[MASK] bears have ever gotten out of control.	no	0.135388
6	at-the-licensor	Classic negation	[MASK] networks have ever had strong security systems.	no	1.92351
7	at-the-licensor	Classic negation	[MASK] coastlines have ever had serious incidents.	no	0.329345
8	at-the-licensor	Classic negation	[MASK] concerts have ever been completely safe.	no	0.0979666
9	at-the-licensor	Classic negation	[MASK] shows will ever come out on DVD	no	0.333288
10	at-the-licensor	Classic negation	[MASK] restaurants have ever gone out of business.	no	0.263911
11	at-the-licensor	Classic negation	[MASK] books have ever contained erroneous information	no	0.284936
12	at-the-licensor	Classic negation	[MASK] tests have ever been counted in the course average.	no	0.522339
13	at-the-licensor	Classic negation	[MASK] books have ever had disappointing sales	no	0.327875
14	at-the-licensor	Classic negation	[MASK] paintings have ever been painted by living artists.	no	0.0905809
15	at-the-licensor	Classic negation	[MASK] concerts have ever been held in fancy music halls.	no	0.145089
16	at-the-licensor	Classic negation	[MASK] movies have ever had widespread success at the box office.	no	0.65969
17	at-the-licensor	Classic negation	[MASK] organizations have ever harmed the environment.	no	0.32684
18	at-the-licensor	Classic negation	[MASK] shipwrecks have ever been thought to be haunted.	no	0.0784269
19	at-the-licensor	Classic negation	[MASK] vegetables have ever been considered highly nutritious.	no	0.507922
20	at-the-licensor	Classic negation	[MASK] cars have ever had extremely dangerous features.	no	0.85519
21	at-the-licensor	Classic negation	[MASK] pyramids have ever been declared off-limits to tourists.	no	0.0933671
22	at-the-licensor	Classic negation	[MASK] hotels have ever received serious complaints.	no	0.443496
23	at-the-licensor	Classic negation	[MASK] codes have ever used computerized encryption.	no	0.106339
24	at-the-licensor	Classic negation	[MASK] bacteria have ever caused serious epidemics	no	0.164661
25	at-the-licensor	Classic negation	[MASK] beaches have ever managed to attract many tourists.	no	2.8008
26	at-the-licensor	Classic negation	[MASK] sports have ever been unpopular with the parents.	no	0.571387
27	at-the-licensor	Classic negation	[MASK] posters have ever been political in nature.	no	0.109785
28	at-the-licensor	Classic negation	[MASK] flowers have ever been regarded as weeds.	no	0.136275
29	at-the-licensor	Classic negation	[MASK] jobs have ever paid less than ten dollars an hour.	no	0.4775
30	at-the-licensor	Classic negation	[MASK] rivers have ever remained clean for a long time.	no	0.232534
31	at-the-licensor	Classic negation	[MASK] languages have ever been very difficult to learn.	no	2.11212
32	at-the-licensor	Classic negation	[MASK] scores have ever been longer than thirty pages.	no	0.174229
33	at-the-licensor	Classic negation	[MASK] politicians have ever lost their elections.	no	0.885414
34	at-the-licensor	Classic negation	[MASK] documentaries have ever been very controversial.	no	0.537152
35	at-the-licensor	Classic negation	[MASK] parties have ever been short of beer.	no	0.569968
36	at-the-licensor	Classic negation	[MASK] corporations have ever managed to hide their shady dealings.	no	1.8848
37	at-the-licensor	Classic negation	[MASK] policies have ever been supported by the teachers.	no	0.25815
38	at-the-licensor	Classic negation	[MASK] shows have ever contained violent scenes.	no	0.219896
39	at-the-licensor	Classic negation	[MASK] volcanoes have ever erupted unexpectedly.	no	0.14453
40	at-the-licensor	Classic negation	[MASK] castles have ever had structural problems.	no	0.877607
41	at-the-licensor	Classic negation	[MASK] courses have ever had difficult material.	no	3.33846
42	at-the-licensor	Classic negation	[MASK] roads have ever contained too many potholes.	no	0.563898
43	at-the-licensor	Classic negation	[MASK] plays have ever had trouble getting financing.	no	0.605041
44	at-the-licensor	Classic negation	[MASK] magazines have ever been considered inappropriate for children.	no	0.27899
45	at-the-licensor	Classic negation	[MASK] contracts have ever failed to represent the workers’ interests.	no	1.65899
46	at-the-licensor	Classic negation	[MASK] neighborhoods have ever had serious crime waves.	no	1.07366
47	at-the-licensor	Classic negation	[MASK] cosmetics have ever had disappointing sales.	no	1.42963
48	at-the-licensor	Classic negation	[MASK] routines have ever been completely risk-free.	no	0.614982
49	at-the-licensor	Classic negation	[MASK] puzzles have ever contained more than 50 pieces.	no	1.50103
50	at-the-licensor	Classic negation	[MASK] rings have ever used first class materials.	no	0.204671
51	at-the-licensor	Classic negation	[MASK] fairy-tales have ever contained violent characters	no	0.822649
52	at-the-licensor	Classic negation	[MASK] animals have ever appeared to suffer from serious diseases.	no	0.705013
53	at-the-licensor	Classic negation	[MASK] monologues have ever used obscure language.	no	0.349464
54	at-the-licensor	Classic negation	[MASK] exercises have ever required difficult body movements.	no	3.86739
55	at-the-licensor	Classic negation	[MASK] deserts have ever been known to cause many deaths.	no	0.383897
56	at-the-licensor	Classic negation	[MASK] cameras have ever used manual focus.	no	2.90936
57	at-the-licensor	Classic negation	[MASK] stocks have ever disappointed their investors.	no	0.901486
58	at-the-licensor	Classic negation	[MASK] passengers have ever complained about bad service.	no	0.457682
59	at-the-licensor	Classic negation	[MASK] vaccines have ever been in short supply.	no	0.187506
60	at-the-licensor	Classic negation	[MASK] politicians have ever ignored education policies.	no	2.36805
61	at-the-licensor	Classic negation	[MASK] textbooks have ever had a problem of short supply.	no	0.816788
62	at-the-licensor	Classic negation	[MASK] hairstyles have ever become unpopular among teenagers.	no	1.9188
63	at-the-licensor	Classic negation	[MASK] bicycles have ever used aluminum gears.	no	1.15941
64	at-the-licensor	Classic negation	[MASK] neighborhoods have ever developed a high crime rate.	no	1.79605
65	at-the-licensor	Classic negation	[MASK] mountains have ever been taller than 12,000 feet.	no	0.234855
66	at-the-licensor	Classic negation	[MASK] bulls will ever be sold to ranchers.	no	0.0490598
67	at-the-licensor	Classic negation	[MASK] novels have ever been big and thick.	no	0.144601
68	at-the-licensor	Classic negation	[MASK] patients have ever lodged a complaint.	no	0.0790845
69	at-the-licensor	Classic negation	[MASK] papers have ever received a grade lower than a B.	no	0.305347
70	at-the-licensor	Classic negation	[MASK] skyscrapers have ever had serious structural problems.	no	1.28177
71	at-the-licensor	Classic negation	[MASK] games have ever been boring.	no	0.234481
72	at-the-licensor	Classic negation	[MASK] employees have ever quit their jobs without warning.	no	0.757286
73	at-the-licensor	Classic negation	[MASK] songs have ever sounded bad on stage.	no	0.137977
74	at-the-licensor	Classic negation	[MASK] classes have ever had a significant amount of lab work.	no	1.59468
75	at-the-licensor	Classic negation	[MASK] cities have ever lacked lively entertainment.	no	3.09201
76	at-the-licensor	Classic negation	[MASK] ingredients have ever contained artificial preservatives.	no	0.227727
77	at-the-licensor	Classic negation	[MASK] medications have ever been recalled for safety reasons.	no	0.147502
78	at-the-licensor	Classic negation	[MASK] cows have ever gotten very sick.	no	0.130612
79	at-the-licensor	Classic negation	[MASK] ships have ever contained smuggled material.	no	0.0637969
80	at-the-licensor	Classic negation	[MASK] horses have ever won first place.	no	0.27722
81	at-the-licensor	Classic negation	[MASK] stories have ever been completely forgotten.	no	0.215485
82	at-the-licensor	Classic negation	[MASK] trails have ever been very rocky.	no	0.172655
83	at-the-licensor	Classic negation	[MASK] criminals have ever gotten away from the law.	no	1.83414
84	at-the-licensor	Classic negation	[MASK] agencies have ever had a record of unsuccessful campaigns.	no	1.29194
85	at-the-licensor	Classic negation	[MASK] surgeons have ever botched an operation.	no	1.31523
86	at-the-licensor	Classic negation	[MASK] scripts have ever touched upon sensitive social issues.	no	0.324229
87	at-the-licensor	Classic negation	[MASK] airlines have ever had financial troubles.	no	1.85433
88	at-the-licensor	Classic negation	[MASK] issues have ever mattered to the people of this town.	no	0.256099
89	at-the-licensor	Classic negation	[MASK] stories have ever contained classified information.	no	0.252774
90	at-the-licensor	Classic negation	[MASK] viewpoints have ever been removed from the textbooks.	no	1.13472
91	at-the-licensor	Classic negation	[MASK] brands have ever been tested on living animals.	no	0.407606
92	at-the-licensor	Classic negation	[MASK] nurses have ever lacked previous experience with young children.	no	5.14046
93	at-the-licensor	Classic negation	[MASK] surveys have ever asked questions involving very private concerns.	no	1.4141
94	at-the-licensor	Classic negation	[MASK] projects have ever had enthusiastic public support.	no	0.518921
95	at-the-licensor	Classic negation	[MASK] textbooks have ever included controversial statements about the Pope.	no	0.4328
96	at-the-licensor	Classic negation	[MASK] programs have ever shocked the public.	no	0.58374
97	at-the-licensor	Classic negation	[MASK] commercials have ever featured an unknown actor.	no	0.225516
98	at-the-licensor	Classic negation	[MASK] films have ever had very complicated plots.	no	1.33513
99	at-the-licensor	Classic negation	[MASK] lands have ever been situated near a toxic dump.	no	0.0592762
100	at-the-licensor	Classic negation	[MASK] books have ever endorsed bottle feeding.	no	0.212843
101	at-the-licensor	Classic negation	[MASK] books have ever been omitted from standardized college entrance exams.	no	0.265969
102	at-the-licensor	Classic negation	[MASK] hotels have ever managed to remain in business long.	no	0.932684
103	at-the-licensor	Classic negation	[MASK] fads have ever been mocked by the general public.	no	0.451803
104	at-the-licensor	Classic negation	[MASK] symphonies have ever been very simple.	no	0.39057
105	at-the-licensor	Classic negation	[MASK] techniques have ever required power tools.	no	1.38345
106	at-the-licensor	Classic negation	[MASK] wineries have ever used New York grapes.	no	1.80751
107	at-the-licensor	Classic negation	[MASK] problems have ever dealt with complex wiring issues.	no	2.25644
108	at-the-licensor	Classic negation	[MASK] minivans have ever lacked advanced safety features.	no	2.2229
109	at-the-licensor	Classic negation	[MASK] cultures have ever aroused interest among experts.	no	1.8196
110	at-the-licensor	Classic negation	[MASK] scholarships have ever been accused of being gender-biased.	no	0.510045
111	at-the-licensor	Classic negation	[MASK] resorts have ever had a management scandal.	no	0.470829
112	at-the-licensor	Classic negation	[MASK] farms have ever tried to fully comply with local regulations.	no	1.43366
113	at-the-licensor	Classic negation	[MASK] tricks have ever involved complex verbal commands.	no	0.885469
114	at-the-licensor	Classic negation	[MASK] exhibitions have ever included sixteenth century Dutch paintings.	no	1.03501
115	at-the-licensor	Classic negation	[MASK] beverages have ever contained hard liquor.	no	1.82211
116	at-the-licensor	Classic negation	[MASK] players have ever let down their team.	no	0.680937
117	at-the-licensor	Classic negation	[MASK] tasks have ever required extensive programming experience.	no	1.87348
118	at-the-licensor	Classic negation	[MASK] dances have ever been easy for traditional gypsy dancers.	no	1.9094
119	at-the-licensor	Classic negation	[MASK] children have ever been in detention.	no	0.040949
120	at-the-licensor	Classic negation	[MASK] threats have ever come from unreliable sources.	no	0.179795
121	at-the-licensor	Classic negation	[MASK] knots have ever been considered extremely useful.	no	0.596513
122	at-the-licensor	Classic negation	[MASK] caves have ever been extremely treacherous.	no	0.295398
123	at-the-licensor	Classic negation	[MASK] battleships have ever used outdated technology.	no	1.93418
124	at-the-licensor	Classic negation	[MASK] bars have ever hosted a poker tournament.	no	0.994312
125	at-the-licensor	Classic negation	[MASK] desserts have ever included corn syrup.	no	1.47527
126	at-the-licensor	Classic negation	[MASK] treaties have ever contained harsh demands.	no	0.133685
127	at-the-licensor	Classic negation	[MASK] fabrics have ever caused allergic reactions in people.	no	0.455223
128	at-the-licensor	Classic negation	[MASK] cleaners have ever been rumored to damage tile.	no	0.0967118
129	at-the-licensor	Classic negation	[MASK] libraries have ever lacked quiet study rooms.	no	4.07692
130	at-the-licensor	Classic negation	[MASK] toys have ever had educational value.	no	0.256489
131	at-the-licensor	Classic negation	[MASK] boats have ever suffered from engine trouble.	no	0.369321
132	at-the-licensor	Classic negation	[MASK] universities have ever had low job placement rates.	no	5.00428
133	at-the-licensor	Classic negation	[MASK] cinemas have ever had sluggish ticket sales.	no	1.82001
134	at-the-licensor	Classic negation	[MASK] jobs have ever paid very well.	no	0.500819
135	at-the-licensor	Classic negation	[MASK] cities have ever disappointed tourists.	no	0.198648
136	at-the-licensor	Classic negation	[MASK] rainforests have ever sustained major damage to their ecosystem.	no	1.11469
137	at-the-licensor	Classic negation	[MASK] scandals have ever generated a large public outcry.	no	0.626523
138	at-the-licensor	Classic negation	[MASK] stunts have ever involved an upside-down loop.	no	0.494476
139	at-the-licensor	Classic negation	[MASK] lakes have ever been contaminated by nearby companies.	no	0.236857
140	at-the-licensor	Classic negation	[MASK] experiments have ever required more than four hours.	no	0.426261
141	at-the-licensor	Classic negation	[MASK] newspapers have ever been concerned about sales.	no	1.41507
142	at-the-licensor	Classic negation	[MASK] cafes have ever offered early bird specials.	no	1.22642
143	at-the-licensor	Classic negation	[MASK] legends have ever captured the people’s imagination.	no	0.279662
144	at-the-licensor	Classic negation	[MASK] species have ever been on the endangered species list.	no	0.131759
145	at-the-licensor	Classic negation	[MASK] problems have ever involved advanced mathematical concepts.	no	2.49642
146	at-the-licensor	Classic negation	[MASK] websites have ever posted illegal material.	no	0.241682
147	at-the-licensor	Classic negation	[MASK] neighborhoods have ever had neighborhood watch programs.	no	1.45097
148	at-the-licensor	Classic negation	[MASK] gardens have ever looked unkempt and overgrown.	no	0.277583
149	at-the-licensor	Classic negation	[MASK] banks have ever had a bad reputation.	no	0.500308
150	at-the-licensor	Classic negation	[MASK] streets have ever had many problems with speeding drivers.	no	8.84846
1	at-the-NPI	Minimal negation	Few bills will [MASK] become law	ever	0.0943772
2	at-the-NPI	Minimal negation	Few protests have [MASK] been ignored by the media.	ever	2.76086
3	at-the-NPI	Minimal negation	Few cars have [MASK] developed serious problems.	ever	0.711343
4	at-the-NPI	Minimal negation	Few houses have [MASK] been infested with termites.	ever	0.503563
5	at-the-NPI	Minimal negation	Few bears have [MASK] gotten out of control.	ever	0.176574
6	at-the-NPI	Minimal negation	Few networks have [MASK] had strong security systems.	ever	1.16538
7	at-the-NPI	Minimal negation	Few coastlines have [MASK] had serious incidents.	ever	0.961647
8	at-the-NPI	Minimal negation	Few concerts have [MASK] been completely safe.	ever	0.163432
9	at-the-NPI	Minimal negation	Few shows will [MASK] come out on DVD	ever	2.08604
10	at-the-NPI	Minimal negation	Few restaurants have [MASK] gone out of business.	ever	4.6773
11	at-the-NPI	Minimal negation	Few books have [MASK] contained erroneous information	ever	0.651581
12	at-the-NPI	Minimal negation	Few tests have [MASK] been counted in the course average.	ever	1.38195
13	at-the-NPI	Minimal negation	Few books have [MASK] had disappointing sales	ever	0.914252
14	at-the-NPI	Minimal negation	Few paintings have [MASK] been painted by living artists.	ever	0.773959
15	at-the-NPI	Minimal negation	Few concerts have [MASK] been held in fancy music halls.	ever	0.70411
16	at-the-NPI	Minimal negation	Few movies have [MASK] had widespread success at the box office.	ever	1.18526
17	at-the-NPI	Minimal negation	Few organizations have [MASK] harmed the environment.	ever	1.89803
18	at-the-NPI	Minimal negation	Few shipwrecks have [MASK] been thought to be haunted.	ever	0.329067
19	at-the-NPI	Minimal negation	Few vegetables have [MASK] been considered highly nutritious.	ever	2.1496
20	at-the-NPI	Minimal negation	Few cars have [MASK] had extremely dangerous features.	ever	1.2253
21	at-the-NPI	Minimal negation	Few pyramids have [MASK] been declared off-limits to tourists.	ever	1.33624
22	at-the-NPI	Minimal negation	Few hotels have [MASK] received serious complaints.	ever	1.70193
23	at-the-NPI	Minimal negation	Few codes have [MASK] used computerized encryption.	ever	0.638009
24	at-the-NPI	Minimal negation	Few bacteria have [MASK] caused serious epidemics	ever	0.97336
25	at-the-NPI	Minimal negation	Few beaches have [MASK] managed to attract many tourists.	ever	2.84785
26	at-the-NPI	Minimal negation	Few sports have [MASK] been unpopular with the parents.	ever	1.9287
27	at-the-NPI	Minimal negation	Few posters have [MASK] been political in nature.	ever	0.510386
28	at-the-NPI	Minimal negation	Few flowers have [MASK] been regarded as weeds.	ever	0.860677
29	at-the-NPI	Minimal negation	Few jobs have [MASK] paid less than ten dollars an hour.	ever	4.78964
30	at-the-NPI	Minimal negation	Few rivers have [MASK] remained clean for a long time.	ever	1.87131
31	at-the-NPI	Minimal negation	Few languages have [MASK] been very difficult to learn.	ever	2.13212
32	at-the-NPI	Minimal negation	Few scores have [MASK] been longer than thirty pages.	ever	0.305634
33	at-the-NPI	Minimal negation	Few politicians have [MASK] lost their elections.	ever	1.03661
34	at-the-NPI	Minimal negation	Few documentaries have [MASK] been very controversial.	ever	2.19041
35	at-the-NPI	Minimal negation	Few parties have [MASK] been short of beer.	ever	0.0843268
36	at-the-NPI	Minimal negation	Few corporations have [MASK] managed to hide their shady dealings.	ever	0.778532
37	at-the-NPI	Minimal negation	Few policies have [MASK] been supported by the teachers.	ever	1.49026
38	at-the-NPI	Minimal negation	Few shows have [MASK] contained violent scenes.	ever	1.58609
39	at-the-NPI	Minimal negation	Few volcanoes have [MASK] erupted unexpectedly.	ever	0.307731
40	at-the-NPI	Minimal negation	Few castles have [MASK] had structural problems.	ever	1.14194
41	at-the-NPI	Minimal negation	Few courses have [MASK] had difficult material.	ever	2.37837
42	at-the-NPI	Minimal negation	Few roads have [MASK] contained too many potholes.	ever	0.0863153
43	at-the-NPI	Minimal negation	Few plays have [MASK] had trouble getting financing.	ever	0.600053
44	at-the-NPI	Minimal negation	Few magazines have [MASK] been considered inappropriate for children.	ever	1.59349
45	at-the-NPI	Minimal negation	Few contracts have [MASK] failed to represent the workers’ interests.	ever	1.98878
46	at-the-NPI	Minimal negation	Few neighborhoods have [MASK] had serious crime waves.	ever	0.579032
47	at-the-NPI	Minimal negation	Few cosmetics have [MASK] had disappointing sales.	ever	0.478008
48	at-the-NPI	Minimal negation	Few routines have [MASK] been completely risk-free.	ever	0.14841
49	at-the-NPI	Minimal negation	Few puzzles have [MASK] contained more than 50 pieces.	ever	1.05428
50	at-the-NPI	Minimal negation	Few rings have [MASK] used first class materials.	ever	1.29745
51	at-the-NPI	Minimal negation	Few fairy-tales have [MASK] contained violent characters	ever	1.53969
52	at-the-NPI	Minimal negation	Few animals have [MASK] appeared to suffer from serious diseases.	ever	0.792046
53	at-the-NPI	Minimal negation	Few monologues have [MASK] used obscure language.	ever	2.86271
54	at-the-NPI	Minimal negation	Few exercises have [MASK] required difficult body movements.	ever	1.07354
55	at-the-NPI	Minimal negation	Few deserts have [MASK] been known to cause many deaths.	ever	2.41676
56	at-the-NPI	Minimal negation	Few cameras have [MASK] used manual focus.	ever	0.878535
57	at-the-NPI	Minimal negation	Few stocks have [MASK] disappointed their investors.	ever	1.31483
58	at-the-NPI	Minimal negation	Few passengers have [MASK] complained about bad service.	ever	0.691516
59	at-the-NPI	Minimal negation	Few vaccines have [MASK] been in short supply.	ever	0.478196
60	at-the-NPI	Minimal negation	Few politicians have [MASK] ignored education policies.	ever	4.22114
61	at-the-NPI	Minimal negation	Few textbooks have [MASK] had a problem of short supply.	ever	0.502393
62	at-the-NPI	Minimal negation	Few hairstyles have [MASK] become unpopular among teenagers.	ever	3.44657
63	at-the-NPI	Minimal negation	Few bicycles have [MASK] used aluminum gears.	ever	2.00931
64	at-the-NPI	Minimal negation	Few neighborhoods have [MASK] developed a high crime rate.	ever	1.742
65	at-the-NPI	Minimal negation	Few mountains have [MASK] been taller than 12,000 feet.	ever	0.0895939
66	at-the-NPI	Minimal negation	Few bulls will [MASK] be sold to ranchers.	ever	0.837623
67	at-the-NPI	Minimal negation	Few novels have [MASK] been big and thick.	ever	0.175826
68	at-the-NPI	Minimal negation	Few patients have [MASK] lodged a complaint.	ever	2.26799
69	at-the-NPI	Minimal negation	Few papers have [MASK] received a grade lower than a B.	ever	0.547813
70	at-the-NPI	Minimal negation	Few skyscrapers have [MASK] had serious structural problems.	ever	0.56256
71	at-the-NPI	Minimal negation	Few games have [MASK] been boring.	ever	0.217077
72	at-the-NPI	Minimal negation	Few employees have [MASK] quit their jobs without warning.	ever	6.4478
73	at-the-NPI	Minimal negation	Few songs have [MASK] sounded bad on stage.	ever	0.272582
74	at-the-NPI	Minimal negation	Few classes have [MASK] had a significant amount of lab work.	ever	1.81568
75	at-the-NPI	Minimal negation	Few cities have [MASK] lacked lively entertainment.	ever	1.59036
76	at-the-NPI	Minimal negation	Few ingredients have [MASK] contained artificial preservatives.	ever	0.559738
77	at-the-NPI	Minimal negation	Few medications have [MASK] been recalled for safety reasons.	ever	1.96436
78	at-the-NPI	Minimal negation	Few cows have [MASK] gotten very sick.	ever	0.909584
79	at-the-NPI	Minimal negation	Few ships have [MASK] contained smuggled material.	ever	0.109487
80	at-the-NPI	Minimal negation	Few horses have [MASK] won first place.	ever	0.343089
81	at-the-NPI	Minimal negation	Few stories have [MASK] been completely forgotten.	ever	0.872514
82	at-the-NPI	Minimal negation	Few trails have [MASK] been very rocky.	ever	0.323463
83	at-the-NPI	Minimal negation	Few criminals have [MASK] gotten away from the law.	ever	0.155425
84	at-the-NPI	Minimal negation	Few agencies have [MASK] had a record of unsuccessful campaigns.	ever	1.24401
85	at-the-NPI	Minimal negation	Few surgeons have [MASK] botched an operation.	ever	0.104231
86	at-the-NPI	Minimal negation	Few scripts have [MASK] touched upon sensitive social issues.	ever	2.53919
87	at-the-NPI	Minimal negation	Few airlines have [MASK] had financial troubles.	ever	0.82662
88	at-the-NPI	Minimal negation	Few issues have [MASK] mattered to the people of this town.	ever	0.29396
89	at-the-NPI	Minimal negation	Few stories have [MASK] contained classified information.	ever	0.815676
90	at-the-NPI	Minimal negation	Few viewpoints have [MASK] been removed from the textbooks.	ever	3.10278
91	at-the-NPI	Minimal negation	Few brands have [MASK] been tested on living animals.	ever	1.81367
92	at-the-NPI	Minimal negation	Few nurses have [MASK] lacked previous experience with young children.	ever	4.904
93	at-the-NPI	Minimal negation	Few surveys have [MASK] asked questions involving very private concerns.	ever	3.48088
94	at-the-NPI	Minimal negation	Few projects have [MASK] had enthusiastic public support.	ever	2.08429
95	at-the-NPI	Minimal negation	Few textbooks have [MASK] included controversial statements about the Pope.	ever	2.44854
96	at-the-NPI	Minimal negation	Few programs have [MASK] shocked the public.	ever	1.16042
97	at-the-NPI	Minimal negation	Few commercials have [MASK] featured an unknown actor.	ever	2.20724
98	at-the-NPI	Minimal negation	Few films have [MASK] had very complicated plots.	ever	2.71282
99	at-the-NPI	Minimal negation	Few lands have [MASK] been situated near a toxic dump.	ever	0.830888
100	at-the-NPI	Minimal negation	Few books have [MASK] endorsed bottle feeding.	ever	8.04532
101	at-the-NPI	Minimal negation	Few books have [MASK] been omitted from standardized college entrance exams.	ever	2.21118
102	at-the-NPI	Minimal negation	Few hotels have [MASK] managed to remain in business long.	ever	2.56947
103	at-the-NPI	Minimal negation	Few fads have [MASK] been mocked by the general public.	ever	0.454967
104	at-the-NPI	Minimal negation	Few symphonies have [MASK] been very simple.	ever	1.22216
105	at-the-NPI	Minimal negation	Few techniques have [MASK] required power tools.	ever	2.81422
106	at-the-NPI	Minimal negation	Few wineries have [MASK] used New York grapes.	ever	1.38674
107	at-the-NPI	Minimal negation	Few problems have [MASK] dealt with complex wiring issues.	ever	3.87208
108	at-the-NPI	Minimal negation	Few minivans have [MASK] lacked advanced safety features.	ever	2.36566
109	at-the-NPI	Minimal negation	Few cultures have [MASK] aroused interest among experts.	ever	2.55967
110	at-the-NPI	Minimal negation	Few scholarships have [MASK] been accused of being gender-biased.	ever	1.95056
111	at-the-NPI	Minimal negation	Few resorts have [MASK] had a management scandal.	ever	0.814272
112	at-the-NPI	Minimal negation	Few farms have [MASK] tried to fully comply with local regulations.	ever	1.45255
113	at-the-NPI	Minimal negation	Few tricks have [MASK] involved complex verbal commands.	ever	1.96102
114	at-the-NPI	Minimal negation	Few exhibitions have [MASK] included sixteenth century Dutch paintings.	ever	2.80446
115	at-the-NPI	Minimal negation	Few beverages have [MASK] contained hard liquor.	ever	0.575217
116	at-the-NPI	Minimal negation	Few players have [MASK] let down their team.	ever	0.8234
117	at-the-NPI	Minimal negation	Few tasks have [MASK] required extensive programming experience.	ever	1.56492
118	at-the-NPI	Minimal negation	Few dances have [MASK] been easy for traditional gypsy dancers.	ever	0.626991
119	at-the-NPI	Minimal negation	Few children have [MASK] been in detention.	ever	0.440137
120	at-the-NPI	Minimal negation	Few threats have [MASK] come from unreliable sources.	ever	1.38731
121	at-the-NPI	Minimal negation	Few knots have [MASK] been considered extremely useful.	ever	1.45377
122	at-the-NPI	Minimal negation	Few caves have [MASK] been extremely treacherous.	ever	0.68352
123	at-the-NPI	Minimal negation	Few battleships have [MASK] used outdated technology.	ever	0.895154
124	at-the-NPI	Minimal negation	Few bars have [MASK] hosted a poker tournament.	ever	1.42396
125	at-the-NPI	Minimal negation	Few desserts have [MASK] included corn syrup.	ever	2.86608
126	at-the-NPI	Minimal negation	Few treaties have [MASK] contained harsh demands.	ever	0.452116
127	at-the-NPI	Minimal negation	Few fabrics have [MASK] caused allergic reactions in people.	ever	2.02491
128	at-the-NPI	Minimal negation	Few cleaners have [MASK] been rumored to damage tile.	ever	1.29329
129	at-the-NPI	Minimal negation	Few libraries have [MASK] lacked quiet study rooms.	ever	0.836532
130	at-the-NPI	Minimal negation	Few toys have [MASK] had educational value.	ever	0.671439
131	at-the-NPI	Minimal negation	Few boats have [MASK] suffered from engine trouble.	ever	0.900959
132	at-the-NPI	Minimal negation	Few universities have [MASK] had low job placement rates.	ever	3.18142
133	at-the-NPI	Minimal negation	Few cinemas have [MASK] had sluggish ticket sales.	ever	1.07069
134	at-the-NPI	Minimal negation	Few jobs have [MASK] paid very well.	ever	4.49297
135	at-the-NPI	Minimal negation	Few cities have [MASK] disappointed tourists.	ever	6.15084
136	at-the-NPI	Minimal negation	Few rainforests have [MASK] sustained major damage to their ecosystem.	ever	1.17595
137	at-the-NPI	Minimal negation	Few scandals have [MASK] generated a large public outcry.	ever	1.3549
138	at-the-NPI	Minimal negation	Few stunts have [MASK] involved an upside-down loop.	ever	1.29832
139	at-the-NPI	Minimal negation	Few lakes have [MASK] been contaminated by nearby companies.	ever	2.49131
140	at-the-NPI	Minimal negation	Few experiments have [MASK] required more than four hours.	ever	0.602966
141	at-the-NPI	Minimal negation	Few newspapers have [MASK] been concerned about sales.	ever	1.46263
142	at-the-NPI	Minimal negation	Few cafes have [MASK] offered early bird specials.	ever	1.7146
143	at-the-NPI	Minimal negation	Few legends have [MASK] captured the people’s imagination.	ever	0.847168
144	at-the-NPI	Minimal negation	Few species have [MASK] been on the endangered species list.	ever	1.58658
145	at-the-NPI	Minimal negation	Few problems have [MASK] involved advanced mathematical concepts.	ever	2.02558
146	at-the-NPI	Minimal negation	Few websites have [MASK] posted illegal material.	ever	2.62673
147	at-the-NPI	Minimal negation	Few neighborhoods have [MASK] had neighborhood watch programs.	ever	2.9113
148	at-the-NPI	Minimal negation	Few gardens have [MASK] looked unkempt and overgrown.	ever	0.199203
149	at-the-NPI	Minimal negation	Few banks have [MASK] had a bad reputation.	ever	0.253858
150	at-the-NPI	Minimal negation	Few streets have [MASK] had many problems with speeding drivers.	ever	1.04745
1	at-the-licensor	Minimal negation	[MASK] bills will ever become law	few	7.02264
2	at-the-licensor	Minimal negation	[MASK] protests have ever been ignored by the media.	few	3.91369
3	at-the-licensor	Minimal negation	[MASK] cars have ever developed serious problems.	few	1.45345
4	at-the-licensor	Minimal negation	[MASK] houses have ever been infested with termites.	few	4.43555
5	at-the-licensor	Minimal negation	[MASK] bears have ever gotten out of control.	few	4.49474
6	at-the-licensor	Minimal negation	[MASK] networks have ever had strong security systems.	few	0.765435
7	at-the-licensor	Minimal negation	[MASK] coastlines have ever had serious incidents.	few	3.00165
8	at-the-licensor	Minimal negation	[MASK] concerts have ever been completely safe.	few	4.46065
9	at-the-licensor	Minimal negation	[MASK] shows will ever come out on DVD	few	5.72414
10	at-the-licensor	Minimal negation	[MASK] restaurants have ever gone out of business.	few	2.86783
11	at-the-licensor	Minimal negation	[MASK] books have ever contained erroneous information	few	2.70048
12	at-the-licensor	Minimal negation	[MASK] tests have ever been counted in the course average.	few	3.50634
13	at-the-licensor	Minimal negation	[MASK] books have ever had disappointing sales	few	3.11039
14	at-the-licensor	Minimal negation	[MASK] paintings have ever been painted by living artists.	few	5.54854
15	at-the-licensor	Minimal negation	[MASK] concerts have ever been held in fancy music halls.	few	3.78266
16	at-the-licensor	Minimal negation	[MASK] movies have ever had widespread success at the box office.	few	1.76958
17	at-the-licensor	Minimal negation	[MASK] organizations have ever harmed the environment.	few	2.58674
18	at-the-licensor	Minimal negation	[MASK] shipwrecks have ever been thought to be haunted.	few	4.74556
19	at-the-licensor	Minimal negation	[MASK] vegetables have ever been considered highly nutritious.	few	2.01659
20	at-the-licensor	Minimal negation	[MASK] cars have ever had extremely dangerous features.	few	1.50891
21	at-the-licensor	Minimal negation	[MASK] pyramids have ever been declared off-limits to tourists.	few	5.69092
22	at-the-licensor	Minimal negation	[MASK] hotels have ever received serious complaints.	few	2.33739
23	at-the-licensor	Minimal negation	[MASK] codes have ever used computerized encryption.	few	4.53314
24	at-the-licensor	Minimal negation	[MASK] bacteria have ever caused serious epidemics	few	3.8742
25	at-the-licensor	Minimal negation	[MASK] beaches have ever managed to attract many tourists.	few	3.75022
26	at-the-licensor	Minimal negation	[MASK] sports have ever been unpopular with the parents.	few	3.18977
27	at-the-licensor	Minimal negation	[MASK] posters have ever been political in nature.	few	4.20996
28	at-the-licensor	Minimal negation	[MASK] flowers have ever been regarded as weeds.	few	4.37993
29	at-the-licensor	Minimal negation	[MASK] jobs have ever paid less than ten dollars an hour.	few	2.66226
30	at-the-licensor	Minimal negation	[MASK] rivers have ever remained clean for a long time.	few	4.21416
31	at-the-licensor	Minimal negation	[MASK] languages have ever been very difficult to learn.	few	1.97133
32	at-the-licensor	Minimal negation	[MASK] scores have ever been longer than thirty pages.	few	6.47639
33	at-the-licensor	Minimal negation	[MASK] politicians have ever lost their elections.	few	1.37864
34	at-the-licensor	Minimal negation	[MASK] documentaries have ever been very controversial.	few	2.44623
35	at-the-licensor	Minimal negation	[MASK] parties have ever been short of beer.	few	2.23887
36	at-the-licensor	Minimal negation	[MASK] corporations have ever managed to hide their shady dealings.	few	0.508034
37	at-the-licensor	Minimal negation	[MASK] policies have ever been supported by the teachers.	few	3.47754
38	at-the-licensor	Minimal negation	[MASK] shows have ever contained violent scenes.	few	3.21044
39	at-the-licensor	Minimal negation	[MASK] volcanoes have ever erupted unexpectedly.	few	3.70017
40	at-the-licensor	Minimal negation	[MASK] castles have ever had structural problems.	few	1.23236
41	at-the-licensor	Minimal negation	[MASK] courses have ever had difficult material.	few	2.63214
42	at-the-licensor	Minimal negation	[MASK] roads have ever contained too many potholes.	few	3.6378
43	at-the-licensor	Minimal negation	[MASK] plays have ever had trouble getting financing.	few	3.24058
44	at-the-licensor	Minimal negation	[MASK] magazines have ever been considered inappropriate for children.	few	4.35209
45	at-the-licensor	Minimal negation	[MASK] contracts have ever failed to represent the workers’ interests.	few	4.34823
46	at-the-licensor	Minimal negation	[MASK] neighborhoods have ever had serious crime waves.	few	1.0333
47	at-the-licensor	Minimal negation	[MASK] cosmetics have ever had disappointing sales.	few	1.27536
48	at-the-licensor	Minimal negation	[MASK] routines have ever been completely risk-free.	few	1.70303
49	at-the-licensor	Minimal negation	[MASK] puzzles have ever contained more than 50 pieces.	few	2.5175
50	at-the-licensor	Minimal negation	[MASK] rings have ever used first class materials.	few	4.1028
51	at-the-licensor	Minimal negation	[MASK] fairy-tales have ever contained violent characters	few	1.41457
52	at-the-licensor	Minimal negation	[MASK] animals have ever appeared to suffer from serious diseases.	few	1.53411
53	at-the-licensor	Minimal negation	[MASK] monologues have ever used obscure language.	few	2.71596
54	at-the-licensor	Minimal negation	[MASK] exercises have ever required difficult body movements.	few	4.35892
55	at-the-licensor	Minimal negation	[MASK] deserts have ever been known to cause many deaths.	few	3.18252
56	at-the-licensor	Minimal negation	[MASK] cameras have ever used manual focus.	few	0.309024
57	at-the-licensor	Minimal negation	[MASK] stocks have ever disappointed their investors.	few	1.32739
58	at-the-licensor	Minimal negation	[MASK] passengers have ever complained about bad service.	few	2.03948
59	at-the-licensor	Minimal negation	[MASK] vaccines have ever been in short supply.	few	3.33666
60	at-the-licensor	Minimal negation	[MASK] politicians have ever ignored education policies.	few	0.514371
61	at-the-licensor	Minimal negation	[MASK] textbooks have ever had a problem of short supply.	few	1.63694
62	at-the-licensor	Minimal negation	[MASK] hairstyles have ever become unpopular among teenagers.	few	4.79249
63	at-the-licensor	Minimal negation	[MASK] bicycles have ever used aluminum gears.	few	1.11058
64	at-the-licensor	Minimal negation	[MASK] neighborhoods have ever developed a high crime rate.	few	0.61261
65	at-the-licensor	Minimal negation	[MASK] mountains have ever been taller than 12,000 feet.	few	2.94798
66	at-the-licensor	Minimal negation	[MASK] bulls will ever be sold to ranchers.	few	6.21122
67	at-the-licensor	Minimal negation	[MASK] novels have ever been big and thick.	few	4.55854
68	at-the-licensor	Minimal negation	[MASK] patients have ever lodged a complaint.	few	7.11275
69	at-the-licensor	Minimal negation	[MASK] papers have ever received a grade lower than a B.	few	3.42836
70	at-the-licensor	Minimal negation	[MASK] skyscrapers have ever had serious structural problems.	few	0.805207
71	at-the-licensor	Minimal negation	[MASK] games have ever been boring.	few	4.60904
72	at-the-licensor	Minimal negation	[MASK] employees have ever quit their jobs without warning.	few	1.62496
73	at-the-licensor	Minimal negation	[MASK] songs have ever sounded bad on stage.	few	4.09171
74	at-the-licensor	Minimal negation	[MASK] classes have ever had a significant amount of lab work.	few	0.915843
75	at-the-licensor	Minimal negation	[MASK] cities have ever lacked lively entertainment.	few	3.13562
76	at-the-licensor	Minimal negation	[MASK] ingredients have ever contained artificial preservatives.	few	3.13849
77	at-the-licensor	Minimal negation	[MASK] medications have ever been recalled for safety reasons.	few	4.86294
78	at-the-licensor	Minimal negation	[MASK] cows have ever gotten very sick.	few	4.65011
79	at-the-licensor	Minimal negation	[MASK] ships have ever contained smuggled material.	few	5.52065
80	at-the-licensor	Minimal negation	[MASK] horses have ever won first place.	few	4.10851
81	at-the-licensor	Minimal negation	[MASK] stories have ever been completely forgotten.	few	4.45352
82	at-the-licensor	Minimal negation	[MASK] trails have ever been very rocky.	few	4.03691
83	at-the-licensor	Minimal negation	[MASK] criminals have ever gotten away from the law.	few	0.565558
84	at-the-licensor	Minimal negation	[MASK] agencies have ever had a record of unsuccessful campaigns.	few	1.45445
85	at-the-licensor	Minimal negation	[MASK] surgeons have ever botched an operation.	few	0.773467
86	at-the-licensor	Minimal negation	[MASK] scripts have ever touched upon sensitive social issues.	few	2.70329
87	at-the-licensor	Minimal negation	[MASK] airlines have ever had financial troubles.	few	0.633569
88	at-the-licensor	Minimal negation	[MASK] issues have ever mattered to the people of this town.	few	2.94615
89	at-the-licensor	Minimal negation	[MASK] stories have ever contained classified information.	few	3.33714
90	at-the-licensor	Minimal negation	[MASK] viewpoints have ever been removed from the textbooks.	few	3.38656
91	at-the-licensor	Minimal negation	[MASK] brands have ever been tested on living animals.	few	2.49638
92	at-the-licensor	Minimal negation	[MASK] nurses have ever lacked previous experience with young children.	few	3.99189
93	at-the-licensor	Minimal negation	[MASK] surveys have ever asked questions involving very private concerns.	few	1.14111
94	at-the-licensor	Minimal negation	[MASK] projects have ever had enthusiastic public support.	few	2.09001
95	at-the-licensor	Minimal negation	[MASK] textbooks have ever included controversial statements about the Pope.	few	2.12701
96	at-the-licensor	Minimal negation	[MASK] programs have ever shocked the public.	few	2.71928
97	at-the-licensor	Minimal negation	[MASK] commercials have ever featured an unknown actor.	few	3.77556
98	at-the-licensor	Minimal negation	[MASK] films have ever had very complicated plots.	few	1.39057
99	at-the-licensor	Minimal negation	[MASK] lands have ever been situated near a toxic dump.	few	5.9571
100	at-the-licensor	Minimal negation	[MASK] books have ever endorsed bottle feeding.	few	3.30532
101	at-the-licensor	Minimal negation	[MASK] books have ever been omitted from standardized college entrance exams.	few	5.70751
102	at-the-licensor	Minimal negation	[MASK] hotels have ever managed to remain in business long.	few	1.17017
103	at-the-licensor	Minimal negation	[MASK] fads have ever been mocked by the general public.	few	2.56986
104	at-the-licensor	Minimal negation	[MASK] symphonies have ever been very simple.	few	2.52332
105	at-the-licensor	Minimal negation	[MASK] techniques have ever required power tools.	few	1.25085
106	at-the-licensor	Minimal negation	[MASK] wineries have ever used New York grapes.	few	0.513127
107	at-the-licensor	Minimal negation	[MASK] problems have ever dealt with complex wiring issues.	few	2.91222
108	at-the-licensor	Minimal negation	[MASK] minivans have ever lacked advanced safety features.	few	0.922244
109	at-the-licensor	Minimal negation	[MASK] cultures have ever aroused interest among experts.	few	2.71902
110	at-the-licensor	Minimal negation	[MASK] scholarships have ever been accused of being gender-biased.	few	2.76175
111	at-the-licensor	Minimal negation	[MASK] resorts have ever had a management scandal.	few	2.24949
112	at-the-licensor	Minimal negation	[MASK] farms have ever tried to fully comply with local regulations.	few	0.859249
113	at-the-licensor	Minimal negation	[MASK] tricks have ever involved complex verbal commands.	few	2.18028
114	at-the-licensor	Minimal negation	[MASK] exhibitions have ever included sixteenth century Dutch paintings.	few	2.7823
115	at-the-licensor	Minimal negation	[MASK] beverages have ever contained hard liquor.	few	0.52992
116	at-the-licensor	Minimal negation	[MASK] players have ever let down their team.	few	1.63266
117	at-the-licensor	Minimal negation	[MASK] tasks have ever required extensive programming experience.	few	1.52701
118	at-the-licensor	Minimal negation	[MASK] dances have ever been easy for traditional gypsy dancers.	few	3.56498
119	at-the-licensor	Minimal negation	[MASK] children have ever been in detention.	few	10.0054
120	at-the-licensor	Minimal negation	[MASK] threats have ever come from unreliable sources.	few	4.56574
121	at-the-licensor	Minimal negation	[MASK] knots have ever been considered extremely useful.	few	2.68796
122	at-the-licensor	Minimal negation	[MASK] caves have ever been extremely treacherous.	few	3.18893
123	at-the-licensor	Minimal negation	[MASK] battleships have ever used outdated technology.	few	0.531042
124	at-the-licensor	Minimal negation	[MASK] bars have ever hosted a poker tournament.	few	3.03155
125	at-the-licensor	Minimal negation	[MASK] desserts have ever included corn syrup.	few	1.54234
126	at-the-licensor	Minimal negation	[MASK] treaties have ever contained harsh demands.	few	4.38333
127	at-the-licensor	Minimal negation	[MASK] fabrics have ever caused allergic reactions in people.	few	2.35081
128	at-the-licensor	Minimal negation	[MASK] cleaners have ever been rumored to damage tile.	few	9.31191
129	at-the-licensor	Minimal negation	[MASK] libraries have ever lacked quiet study rooms.	few	1.47428
130	at-the-licensor	Minimal negation	[MASK] toys have ever had educational value.	few	2.99711
131	at-the-licensor	Minimal negation	[MASK] boats have ever suffered from engine trouble.	few	2.9783
132	at-the-licensor	Minimal negation	[MASK] universities have ever had low job placement rates.	few	0.366496
133	at-the-licensor	Minimal negation	[MASK] cinemas have ever had sluggish ticket sales.	few	0.571815
134	at-the-licensor	Minimal negation	[MASK] jobs have ever paid very well.	few	2.12007
135	at-the-licensor	Minimal negation	[MASK] cities have ever disappointed tourists.	few	3.27948
136	at-the-licensor	Minimal negation	[MASK] rainforests have ever sustained major damage to their ecosystem.	few	1.07379
137	at-the-licensor	Minimal negation	[MASK] scandals have ever generated a large public outcry.	few	1.79543
138	at-the-licensor	Minimal negation	[MASK] stunts have ever involved an upside-down loop.	few	2.14127
139	at-the-licensor	Minimal negation	[MASK] lakes have ever been contaminated by nearby companies.	few	3.66503
140	at-the-licensor	Minimal negation	[MASK] experiments have ever required more than four hours.	few	2.2323
141	at-the-licensor	Minimal negation	[MASK] newspapers have ever been concerned about sales.	few	0.734193
142	at-the-licensor	Minimal negation	[MASK] cafes have ever offered early bird specials.	few	0.903111
143	at-the-licensor	Minimal negation	[MASK] legends have ever captured the people’s imagination.	few	2.8116
144	at-the-licensor	Minimal negation	[MASK] species have ever been on the endangered species list.	few	7.29088
145	at-the-licensor	Minimal negation	[MASK] problems have ever involved advanced mathematical concepts.	few	1.28021
146	at-the-licensor	Minimal negation	[MASK] websites have ever posted illegal material.	few	3.48588
147	at-the-licensor	Minimal negation	[MASK] neighborhoods have ever had neighborhood watch programs.	few	0.865569
148	at-the-licensor	Minimal negation	[MASK] gardens have ever looked unkempt and overgrown.	few	2.97434
149	at-the-licensor	Minimal negation	[MASK] banks have ever had a bad reputation.	few	2.57011
150	at-the-licensor	Minimal negation	[MASK] streets have ever had many problems with speeding drivers.	few	7.87658
1	at-the-NPI	Zero negation	Only bills will [MASK] become law	ever	0.49333
2	at-the-NPI	Zero negation	Only protests have [MASK] been ignored by the media.	ever	4.0882
3	at-the-NPI	Zero negation	Only cars have [MASK] developed serious problems.	ever	0.421699
4	at-the-NPI	Zero negation	Only houses have [MASK] been infested with termites.	ever	0.23259
5	at-the-NPI	Zero negation	Only bears have [MASK] gotten out of control.	ever	0.0757515
6	at-the-NPI	Zero negation	Only networks have [MASK] had strong security systems.	ever	1.10379
7	at-the-NPI	Zero negation	Only coastlines have [MASK] had serious incidents.	ever	0.994312
8	at-the-NPI	Zero negation	Only concerts have [MASK] been completely safe.	ever	0.437644
9	at-the-NPI	Zero negation	Only shows will [MASK] come out on DVD	ever	3.76546
10	at-the-NPI	Zero negation	Only restaurants have [MASK] gone out of business.	ever	1.49332
11	at-the-NPI	Zero negation	Only books have [MASK] contained erroneous information	ever	0.171207
12	at-the-NPI	Zero negation	Only tests have [MASK] been counted in the course average.	ever	0.576726
13	at-the-NPI	Zero negation	Only books have [MASK] had disappointing sales	ever	0.395738
14	at-the-NPI	Zero negation	Only paintings have [MASK] been painted by living artists.	ever	0.251433
15	at-the-NPI	Zero negation	Only concerts have [MASK] been held in fancy music halls.	ever	0.219108
16	at-the-NPI	Zero negation	Only movies have [MASK] had widespread success at the box office.	ever	0.70284
17	at-the-NPI	Zero negation	Only organizations have [MASK] harmed the environment.	ever	0.885516
18	at-the-NPI	Zero negation	Only shipwrecks have [MASK] been thought to be haunted.	ever	0.357695
19	at-the-NPI	Zero negation	Only vegetables have [MASK] been considered highly nutritious.	ever	1.12346
20	at-the-NPI	Zero negation	Only cars have [MASK] had extremely dangerous features.	ever	1.0568
21	at-the-NPI	Zero negation	Only pyramids have [MASK] been declared off-limits to tourists.	ever	1.02215
22	at-the-NPI	Zero negation	Only hotels have [MASK] received serious complaints.	ever	0.620082
23	at-the-NPI	Zero negation	Only codes have [MASK] used computerized encryption.	ever	0.802884
24	at-the-NPI	Zero negation	Only bacteria have [MASK] caused serious epidemics	ever	0.43183
25	at-the-NPI	Zero negation	Only beaches have [MASK] managed to attract many tourists.	ever	1.471
26	at-the-NPI	Zero negation	Only sports have [MASK] been unpopular with the parents.	ever	2.55384
27	at-the-NPI	Zero negation	Only posters have [MASK] been political in nature.	ever	0.483794
28	at-the-NPI	Zero negation	Only flowers have [MASK] been regarded as weeds.	ever	0.93191
29	at-the-NPI	Zero negation	Only jobs have [MASK] paid less than ten dollars an hour.	ever	5.34308
30	at-the-NPI	Zero negation	Only rivers have [MASK] remained clean for a long time.	ever	2.92439
31	at-the-NPI	Zero negation	Only languages have [MASK] been very difficult to learn.	ever	1.44352
32	at-the-NPI	Zero negation	Only scores have [MASK] been longer than thirty pages.	ever	0.388467
33	at-the-NPI	Zero negation	Only politicians have [MASK] lost their elections.	ever	0.635546
34	at-the-NPI	Zero negation	Only documentaries have [MASK] been very controversial.	ever	0.699927
35	at-the-NPI	Zero negation	Only parties have [MASK] been short of beer.	ever	0.142344
36	at-the-NPI	Zero negation	Only corporations have [MASK] managed to hide their shady dealings.	ever	0.283478
37	at-the-NPI	Zero negation	Only policies have [MASK] been supported by the teachers.	ever	1.57384
38	at-the-NPI	Zero negation	Only shows have [MASK] contained violent scenes.	ever	1.08205
39	at-the-NPI	Zero negation	Only volcanoes have [MASK] erupted unexpectedly.	ever	0.294257
40	at-the-NPI	Zero negation	Only castles have [MASK] had structural problems.	ever	1.28097
41	at-the-NPI	Zero negation	Only courses have [MASK] had difficult material.	ever	1.5057
42	at-the-NPI	Zero negation	Only roads have [MASK] contained too many potholes.	ever	0.189839
43	at-the-NPI	Zero negation	Only plays have [MASK] had trouble getting financing.	ever	0.346296
44	at-the-NPI	Zero negation	Only magazines have [MASK] been considered inappropriate for children.	ever	0.9353
45	at-the-NPI	Zero negation	Only contracts have [MASK] failed to represent the workers’ interests.	ever	2.65498
46	at-the-NPI	Zero negation	Only neighborhoods have [MASK] had serious crime waves.	ever	0.438263
47	at-the-NPI	Zero negation	Only cosmetics have [MASK] had disappointing sales.	ever	0.536821
48	at-the-NPI	Zero negation	Only routines have [MASK] been completely risk-free.	ever	0.527057
49	at-the-NPI	Zero negation	Only puzzles have [MASK] contained more than 50 pieces.	ever	0.526789
50	at-the-NPI	Zero negation	Only rings have [MASK] used first class materials.	ever	1.64465
51	at-the-NPI	Zero negation	Only fairy-tales have [MASK] contained violent characters	ever	1.13867
52	at-the-NPI	Zero negation	Only animals have [MASK] appeared to suffer from serious diseases.	ever	0.390529
53	at-the-NPI	Zero negation	Only monologues have [MASK] used obscure language.	ever	1.79288
54	at-the-NPI	Zero negation	Only exercises have [MASK] required difficult body movements.	ever	1.78798
55	at-the-NPI	Zero negation	Only deserts have [MASK] been known to cause many deaths.	ever	0.922244
56	at-the-NPI	Zero negation	Only cameras have [MASK] used manual focus.	ever	0.422796
57	at-the-NPI	Zero negation	Only stocks have [MASK] disappointed their investors.	ever	1.16406
58	at-the-NPI	Zero negation	Only passengers have [MASK] complained about bad service.	ever	0.489832
59	at-the-NPI	Zero negation	Only vaccines have [MASK] been in short supply.	ever	0.253007
60	at-the-NPI	Zero negation	Only politicians have [MASK] ignored education policies.	ever	2.15251
61	at-the-NPI	Zero negation	Only textbooks have [MASK] had a problem of short supply.	ever	0.250515
62	at-the-NPI	Zero negation	Only hairstyles have [MASK] become unpopular among teenagers.	ever	5.13472
63	at-the-NPI	Zero negation	Only bicycles have [MASK] used aluminum gears.	ever	1.82278
64	at-the-NPI	Zero negation	Only neighborhoods have [MASK] developed a high crime rate.	ever	0.492411
65	at-the-NPI	Zero negation	Only mountains have [MASK] been taller than 12,000 feet.	ever	0.111044
66	at-the-NPI	Zero negation	Only bulls will [MASK] be sold to ranchers.	ever	2.38221
67	at-the-NPI	Zero negation	Only novels have [MASK] been big and thick.	ever	0.140004
68	at-the-NPI	Zero negation	Only patients have [MASK] lodged a complaint.	ever	0.99324
69	at-the-NPI	Zero negation	Only papers have [MASK] received a grade lower than a B.	ever	0.349765
70	at-the-NPI	Zero negation	Only skyscrapers have [MASK] had serious structural problems.	ever	0.512929
71	at-the-NPI	Zero negation	Only games have [MASK] been boring.	ever	1.58647
72	at-the-NPI	Zero negation	Only employees have [MASK] quit their jobs without warning.	ever	14.8589
73	at-the-NPI	Zero negation	Only songs have [MASK] sounded bad on stage.	ever	0.285326
74	at-the-NPI	Zero negation	Only classes have [MASK] had a significant amount of lab work.	ever	0.892177
75	at-the-NPI	Zero negation	Only cities have [MASK] lacked lively entertainment.	ever	2.09551
76	at-the-NPI	Zero negation	Only ingredients have [MASK] contained artificial preservatives.	ever	0.344404
77	at-the-NPI	Zero negation	Only medications have [MASK] been recalled for safety reasons.	ever	0.798249
78	at-the-NPI	Zero negation	Only cows have [MASK] gotten very sick.	ever	0.55526
79	at-the-NPI	Zero negation	Only ships have [MASK] contained smuggled material.	ever	0.109684
80	at-the-NPI	Zero negation	Only horses have [MASK] won first place.	ever	0.478513
81	at-the-NPI	Zero negation	Only stories have [MASK] been completely forgotten.	ever	3.86336
82	at-the-NPI	Zero negation	Only trails have [MASK] been very rocky.	ever	1.18622
83	at-the-NPI	Zero negation	Only criminals have [MASK] gotten away from the law.	ever	0.192387
84	at-the-NPI	Zero negation	Only agencies have [MASK] had a record of unsuccessful campaigns.	ever	0.534654
85	at-the-NPI	Zero negation	Only surgeons have [MASK] botched an operation.	ever	0.030202
86	at-the-NPI	Zero negation	Only scripts have [MASK] touched upon sensitive social issues.	ever	0.923708
87	at-the-NPI	Zero negation	Only airlines have [MASK] had financial troubles.	ever	0.493084
88	at-the-NPI	Zero negation	Only issues have [MASK] mattered to the people of this town.	ever	0.395738
89	at-the-NPI	Zero negation	Only stories have [MASK] contained classified information.	ever	0.366328
90	at-the-NPI	Zero negation	Only viewpoints have [MASK] been removed from the textbooks.	ever	4.49057
91	at-the-NPI	Zero negation	Only brands have [MASK] been tested on living animals.	ever	1.02672
92	at-the-NPI	Zero negation	Only nurses have [MASK] lacked previous experience with young children.	ever	3.27232
93	at-the-NPI	Zero negation	Only surveys have [MASK] asked questions involving very private concerns.	ever	2.16098
94	at-the-NPI	Zero negation	Only projects have [MASK] had enthusiastic public support.	ever	0.986197
95	at-the-NPI	Zero negation	Only textbooks have [MASK] included controversial statements about the Pope.	ever	0.952277
96	at-the-NPI	Zero negation	Only programs have [MASK] shocked the public.	ever	0.547424
97	at-the-NPI	Zero negation	Only commercials have [MASK] featured an unknown actor.	ever	1.19201
98	at-the-NPI	Zero negation	Only films have [MASK] had very complicated plots.	ever	1.62653
99	at-the-NPI	Zero negation	Only lands have [MASK] been situated near a toxic dump.	ever	0.678067
100	at-the-NPI	Zero negation	Only books have [MASK] endorsed bottle feeding.	ever	3.61509
101	at-the-NPI	Zero negation	Only books have [MASK] been omitted from standardized college entrance exams.	ever	1.12085
102	at-the-NPI	Zero negation	Only hotels have [MASK] managed to remain in business long.	ever	1.30176
103	at-the-NPI	Zero negation	Only fads have [MASK] been mocked by the general public.	ever	0.450672
104	at-the-NPI	Zero negation	Only symphonies have [MASK] been very simple.	ever	0.690777
105	at-the-NPI	Zero negation	Only techniques have [MASK] required power tools.	ever	7.27245
106	at-the-NPI	Zero negation	Only wineries have [MASK] used New York grapes.	ever	0.684686
107	at-the-NPI	Zero negation	Only problems have [MASK] dealt with complex wiring issues.	ever	3.93586
108	at-the-NPI	Zero negation	Only minivans have [MASK] lacked advanced safety features.	ever	1.8609
109	at-the-NPI	Zero negation	Only cultures have [MASK] aroused interest among experts.	ever	1.62946
110	at-the-NPI	Zero negation	Only scholarships have [MASK] been accused of being gender-biased.	ever	0.92172
111	at-the-NPI	Zero negation	Only resorts have [MASK] had a management scandal.	ever	0.775521
112	at-the-NPI	Zero negation	Only farms have [MASK] tried to fully comply with local regulations.	ever	0.677771
113	at-the-NPI	Zero negation	Only tricks have [MASK] involved complex verbal commands.	ever	1.61234
114	at-the-NPI	Zero negation	Only exhibitions have [MASK] included sixteenth century Dutch paintings.	ever	1.99195
115	at-the-NPI	Zero negation	Only beverages have [MASK] contained hard liquor.	ever	0.368252
116	at-the-NPI	Zero negation	Only players have [MASK] let down their team.	ever	4.2696
117	at-the-NPI	Zero negation	Only tasks have [MASK] required extensive programming experience.	ever	5.91856
118	at-the-NPI	Zero negation	Only dances have [MASK] been easy for traditional gypsy dancers.	ever	1.26225
119	at-the-NPI	Zero negation	Only children have [MASK] been in detention.	ever	0.335012
120	at-the-NPI	Zero negation	Only threats have [MASK] come from unreliable sources.	ever	3.55151
121	at-the-NPI	Zero negation	Only knots have [MASK] been considered extremely useful.	ever	0.352896
122	at-the-NPI	Zero negation	Only caves have [MASK] been extremely treacherous.	ever	0.692854
123	at-the-NPI	Zero negation	Only battleships have [MASK] used outdated technology.	ever	0.467873
124	at-the-NPI	Zero negation	Only bars have [MASK] hosted a poker tournament.	ever	0.469658
125	at-the-NPI	Zero negation	Only desserts have [MASK] included corn syrup.	ever	1.35289
126	at-the-NPI	Zero negation	Only treaties have [MASK] contained harsh demands.	ever	0.439561
127	at-the-NPI	Zero negation	Only fabrics have [MASK] caused allergic reactions in people.	ever	1.15218
128	at-the-NPI	Zero negation	Only cleaners have [MASK] been rumored to damage tile.	ever	0.458797
129	at-the-NPI	Zero negation	Only libraries have [MASK] lacked quiet study rooms.	ever	0.911253
130	at-the-NPI	Zero negation	Only toys have [MASK] had educational value.	ever	0.463704
131	at-the-NPI	Zero negation	Only boats have [MASK] suffered from engine trouble.	ever	0.272296
132	at-the-NPI	Zero negation	Only universities have [MASK] had low job placement rates.	ever	1.60815
133	at-the-NPI	Zero negation	Only cinemas have [MASK] had sluggish ticket sales.	ever	0.651535
134	at-the-NPI	Zero negation	Only jobs have [MASK] paid very well.	ever	6.17907
135	at-the-NPI	Zero negation	Only cities have [MASK] disappointed tourists.	ever	4.6737
136	at-the-NPI	Zero negation	Only rainforests have [MASK] sustained major damage to their ecosystem.	ever	0.490844
137	at-the-NPI	Zero negation	Only scandals have [MASK] generated a large public outcry.	ever	1.45845
138	at-the-NPI	Zero negation	Only stunts have [MASK] involved an upside-down loop.	ever	1.06977
139	at-the-NPI	Zero negation	Only lakes have [MASK] been contaminated by nearby companies.	ever	1.02478
140	at-the-NPI	Zero negation	Only experiments have [MASK] required more than four hours.	ever	0.753383
141	at-the-NPI	Zero negation	Only newspapers have [MASK] been concerned about sales.	ever	0.419594
142	at-the-NPI	Zero negation	Only cafes have [MASK] offered early bird specials.	ever	0.25006
143	at-the-NPI	Zero negation	Only legends have [MASK] captured the people’s imagination.	ever	0.369304
144	at-the-NPI	Zero negation	Only species have [MASK] been on the endangered species list.	ever	1.21
145	at-the-NPI	Zero negation	Only problems have [MASK] involved advanced mathematical concepts.	ever	2.70531
146	at-the-NPI	Zero negation	Only websites have [MASK] posted illegal material.	ever	1.19954
147	at-the-NPI	Zero negation	Only neighborhoods have [MASK] had neighborhood watch programs.	ever	0.891802
148	at-the-NPI	Zero negation	Only gardens have [MASK] looked unkempt and overgrown.	ever	0.320757
149	at-the-NPI	Zero negation	Only banks have [MASK] had a bad reputation.	ever	0.368108
150	at-the-NPI	Zero negation	Only streets have [MASK] had many problems with speeding drivers.	ever	0.684
1	at-the-licensor	Zero negation	[MASK] bills will ever become law	only	9.24567
2	at-the-licensor	Zero negation	[MASK] protests have ever been ignored by the media.	only	8.06653
3	at-the-licensor	Zero negation	[MASK] cars have ever developed serious problems.	only	7.5555
4	at-the-licensor	Zero negation	[MASK] houses have ever been infested with termites.	only	8.05673
5	at-the-licensor	Zero negation	[MASK] bears have ever gotten out of control.	only	5.59692
6	at-the-licensor	Zero negation	[MASK] networks have ever had strong security systems.	only	6.91886
7	at-the-licensor	Zero negation	[MASK] coastlines have ever had serious incidents.	only	7.03348
8	at-the-licensor	Zero negation	[MASK] concerts have ever been completely safe.	only	6.58913
9	at-the-licensor	Zero negation	[MASK] shows will ever come out on DVD	only	9.03288
10	at-the-licensor	Zero negation	[MASK] restaurants have ever gone out of business.	only	7.09512
11	at-the-licensor	Zero negation	[MASK] books have ever contained erroneous information	only	6.33575
12	at-the-licensor	Zero negation	[MASK] tests have ever been counted in the course average.	only	6.80015
13	at-the-licensor	Zero negation	[MASK] books have ever had disappointing sales	only	7.05843
14	at-the-licensor	Zero negation	[MASK] paintings have ever been painted by living artists.	only	7.99034
15	at-the-licensor	Zero negation	[MASK] concerts have ever been held in fancy music halls.	only	6.65327
16	at-the-licensor	Zero negation	[MASK] movies have ever had widespread success at the box office.	only	6.19927
17	at-the-licensor	Zero negation	[MASK] organizations have ever harmed the environment.	only	9.40907
18	at-the-licensor	Zero negation	[MASK] shipwrecks have ever been thought to be haunted.	only	6.66072
19	at-the-licensor	Zero negation	[MASK] vegetables have ever been considered highly nutritious.	only	6.0838
20	at-the-licensor	Zero negation	[MASK] cars have ever had extremely dangerous features.	only	6.45242
21	at-the-licensor	Zero negation	[MASK] pyramids have ever been declared off-limits to tourists.	only	6.52079
22	at-the-licensor	Zero negation	[MASK] hotels have ever received serious complaints.	only	6.69773
23	at-the-licensor	Zero negation	[MASK] codes have ever used computerized encryption.	only	9.28168
24	at-the-licensor	Zero negation	[MASK] bacteria have ever caused serious epidemics	only	6.58209
25	at-the-licensor	Zero negation	[MASK] beaches have ever managed to attract many tourists.	only	7.60707
26	at-the-licensor	Zero negation	[MASK] sports have ever been unpopular with the parents.	only	7.15342
27	at-the-licensor	Zero negation	[MASK] posters have ever been political in nature.	only	7.9785
28	at-the-licensor	Zero negation	[MASK] flowers have ever been regarded as weeds.	only	8.47829
29	at-the-licensor	Zero negation	[MASK] jobs have ever paid less than ten dollars an hour.	only	8.993
30	at-the-licensor	Zero negation	[MASK] rivers have ever remained clean for a long time.	only	7.61659
31	at-the-licensor	Zero negation	[MASK] languages have ever been very difficult to learn.	only	9.41321
32	at-the-licensor	Zero negation	[MASK] scores have ever been longer than thirty pages.	only	7.27225
33	at-the-licensor	Zero negation	[MASK] politicians have ever lost their elections.	only	6.2718
34	at-the-licensor	Zero negation	[MASK] documentaries have ever been very controversial.	only	6.83155
35	at-the-licensor	Zero negation	[MASK] parties have ever been short of beer.	only	7.14957
36	at-the-licensor	Zero negation	[MASK] corporations have ever managed to hide their shady dealings.	only	6.10261
37	at-the-licensor	Zero negation	[MASK] policies have ever been supported by the teachers.	only	10.483
38	at-the-licensor	Zero negation	[MASK] shows have ever contained violent scenes.	only	7.74826
39	at-the-licensor	Zero negation	[MASK] volcanoes have ever erupted unexpectedly.	only	8.61293
40	at-the-licensor	Zero negation	[MASK] castles have ever had structural problems.	only	7.82396
41	at-the-licensor	Zero negation	[MASK] courses have ever had difficult material.	only	7.60891
42	at-the-licensor	Zero negation	[MASK] roads have ever contained too many potholes.	only	6.41985
43	at-the-licensor	Zero negation	[MASK] plays have ever had trouble getting financing.	only	7.52374
44	at-the-licensor	Zero negation	[MASK] magazines have ever been considered inappropriate for children.	only	5.86332
45	at-the-licensor	Zero negation	[MASK] contracts have ever failed to represent the workers’ interests.	only	8.75173
46	at-the-licensor	Zero negation	[MASK] neighborhoods have ever had serious crime waves.	only	7.66174
47	at-the-licensor	Zero negation	[MASK] cosmetics have ever had disappointing sales.	only	4.11552
48	at-the-licensor	Zero negation	[MASK] routines have ever been completely risk-free.	only	6.91795
49	at-the-licensor	Zero negation	[MASK] puzzles have ever contained more than 50 pieces.	only	6.80408
50	at-the-licensor	Zero negation	[MASK] rings have ever used first class materials.	only	6.13287
51	at-the-licensor	Zero negation	[MASK] fairy-tales have ever contained violent characters	only	4.61754
52	at-the-licensor	Zero negation	[MASK] animals have ever appeared to suffer from serious diseases.	only	6.41345
53	at-the-licensor	Zero negation	[MASK] monologues have ever used obscure language.	only	7.90697
54	at-the-licensor	Zero negation	[MASK] exercises have ever required difficult body movements.	only	10.4513
55	at-the-licensor	Zero negation	[MASK] deserts have ever been known to cause many deaths.	only	6.95373
56	at-the-licensor	Zero negation	[MASK] cameras have ever used manual focus.	only	7.0439
57	at-the-licensor	Zero negation	[MASK] stocks have ever disappointed their investors.	only	6.0699
58	at-the-licensor	Zero negation	[MASK] passengers have ever complained about bad service.	only	7.93099
59	at-the-licensor	Zero negation	[MASK] vaccines have ever been in short supply.	only	8.82351
60	at-the-licensor	Zero negation	[MASK] politicians have ever ignored education policies.	only	7.44461
61	at-the-licensor	Zero negation	[MASK] textbooks have ever had a problem of short supply.	only	4.87884
62	at-the-licensor	Zero negation	[MASK] hairstyles have ever become unpopular among teenagers.	only	7.77971
63	at-the-licensor	Zero negation	[MASK] bicycles have ever used aluminum gears.	only	4.71523
64	at-the-licensor	Zero negation	[MASK] neighborhoods have ever developed a high crime rate.	only	7.33184
65	at-the-licensor	Zero negation	[MASK] mountains have ever been taller than 12,000 feet.	only	7.29445
66	at-the-licensor	Zero negation	[MASK] bulls will ever be sold to ranchers.	only	8.9224
67	at-the-licensor	Zero negation	[MASK] novels have ever been big and thick.	only	6.54748
68	at-the-licensor	Zero negation	[MASK] patients have ever lodged a complaint.	only	9.81247
69	at-the-licensor	Zero negation	[MASK] papers have ever received a grade lower than a B.	only	7.61985
70	at-the-licensor	Zero negation	[MASK] skyscrapers have ever had serious structural problems.	only	6.95989
71	at-the-licensor	Zero negation	[MASK] games have ever been boring.	only	6.95415
72	at-the-licensor	Zero negation	[MASK] employees have ever quit their jobs without warning.	only	6.70583
73	at-the-licensor	Zero negation	[MASK] songs have ever sounded bad on stage.	only	9.03267
74	at-the-licensor	Zero negation	[MASK] classes have ever had a significant amount of lab work.	only	6.13061
75	at-the-licensor	Zero negation	[MASK] cities have ever lacked lively entertainment.	only	7.01741
76	at-the-licensor	Zero negation	[MASK] ingredients have ever contained artificial preservatives.	only	7.37238
77	at-the-licensor	Zero negation	[MASK] medications have ever been recalled for safety reasons.	only	8.75588
78	at-the-licensor	Zero negation	[MASK] cows have ever gotten very sick.	only	4.99004
79	at-the-licensor	Zero negation	[MASK] ships have ever contained smuggled material.	only	7.71418
80	at-the-licensor	Zero negation	[MASK] horses have ever won first place.	only	6.6637
81	at-the-licensor	Zero negation	[MASK] stories have ever been completely forgotten.	only	8.0425
82	at-the-licensor	Zero negation	[MASK] trails have ever been very rocky.	only	9.61374
83	at-the-licensor	Zero negation	[MASK] criminals have ever gotten away from the law.	only	5.1158
84	at-the-licensor	Zero negation	[MASK] agencies have ever had a record of unsuccessful campaigns.	only	7.26205
85	at-the-licensor	Zero negation	[MASK] surgeons have ever botched an operation.	only	8.31556
86	at-the-licensor	Zero negation	[MASK] scripts have ever touched upon sensitive social issues.	only	8.57891
87	at-the-licensor	Zero negation	[MASK] airlines have ever had financial troubles.	only	6.69647
88	at-the-licensor	Zero negation	[MASK] issues have ever mattered to the people of this town.	only	10.448
89	at-the-licensor	Zero negation	[MASK] stories have ever contained classified information.	only	8.08229
90	at-the-licensor	Zero negation	[MASK] viewpoints have ever been removed from the textbooks.	only	8.47397
91	at-the-licensor	Zero negation	[MASK] brands have ever been tested on living animals.	only	7.19103
92	at-the-licensor	Zero negation	[MASK] nurses have ever lacked previous experience with young children.	only	8.98887
93	at-the-licensor	Zero negation	[MASK] surveys have ever asked questions involving very private concerns.	only	6.80589
94	at-the-licensor	Zero negation	[MASK] projects have ever had enthusiastic public support.	only	9.09467
95	at-the-licensor	Zero negation	[MASK] textbooks have ever included controversial statements about the Pope.	only	6.38468
96	at-the-licensor	Zero negation	[MASK] programs have ever shocked the public.	only	8.53065
97	at-the-licensor	Zero negation	[MASK] commercials have ever featured an unknown actor.	only	6.38444
98	at-the-licensor	Zero negation	[MASK] films have ever had very complicated plots.	only	7.35486
99	at-the-licensor	Zero negation	[MASK] lands have ever been situated near a toxic dump.	only	11.2937
100	at-the-licensor	Zero negation	[MASK] books have ever endorsed bottle feeding.	only	7.71877
101	at-the-licensor	Zero negation	[MASK] books have ever been omitted from standardized college entrance exams.	only	7.54979
102	at-the-licensor	Zero negation	[MASK] hotels have ever managed to remain in business long.	only	8.92489
103	at-the-licensor	Zero negation	[MASK] fads have ever been mocked by the general public.	only	7.91398
104	at-the-licensor	Zero negation	[MASK] symphonies have ever been very simple.	only	6.85371
105	at-the-licensor	Zero negation	[MASK] techniques have ever required power tools.	only	7.74898
106	at-the-licensor	Zero negation	[MASK] wineries have ever used New York grapes.	only	8.19872
107	at-the-licensor	Zero negation	[MASK] problems have ever dealt with complex wiring issues.	only	7.95273
108	at-the-licensor	Zero negation	[MASK] minivans have ever lacked advanced safety features.	only	4.96146
109	at-the-licensor	Zero negation	[MASK] cultures have ever aroused interest among experts.	only	8.90654
110	at-the-licensor	Zero negation	[MASK] scholarships have ever been accused of being gender-biased.	only	6.79009
111	at-the-licensor	Zero negation	[MASK] resorts have ever had a management scandal.	only	6.96828
112	at-the-licensor	Zero negation	[MASK] farms have ever tried to fully comply with local regulations.	only	6.64629
113	at-the-licensor	Zero negation	[MASK] tricks have ever involved complex verbal commands.	only	6.55967
114	at-the-licensor	Zero negation	[MASK] exhibitions have ever included sixteenth century Dutch paintings.	only	5.31242
115	at-the-licensor	Zero negation	[MASK] beverages have ever contained hard liquor.	only	7.19117
116	at-the-licensor	Zero negation	[MASK] players have ever let down their team.	only	7.31417
117	at-the-licensor	Zero negation	[MASK] tasks have ever required extensive programming experience.	only	9.87121
118	at-the-licensor	Zero negation	[MASK] dances have ever been easy for traditional gypsy dancers.	only	6.8581
119	at-the-licensor	Zero negation	[MASK] children have ever been in detention.	only	8.98796
120	at-the-licensor	Zero negation	[MASK] threats have ever come from unreliable sources.	only	9.25954
121	at-the-licensor	Zero negation	[MASK] knots have ever been considered extremely useful.	only	5.9205
122	at-the-licensor	Zero negation	[MASK] caves have ever been extremely treacherous.	only	6.30857
123	at-the-licensor	Zero negation	[MASK] battleships have ever used outdated technology.	only	5.50546
124	at-the-licensor	Zero negation	[MASK] bars have ever hosted a poker tournament.	only	7.16505
125	at-the-licensor	Zero negation	[MASK] desserts have ever included corn syrup.	only	5.71898
126	at-the-licensor	Zero negation	[MASK] treaties have ever contained harsh demands.	only	7.34591
127	at-the-licensor	Zero negation	[MASK] fabrics have ever caused allergic reactions in people.	only	5.30377
128	at-the-licensor	Zero negation	[MASK] cleaners have ever been rumored to damage tile.	only	9.26343
129	at-the-licensor	Zero negation	[MASK] libraries have ever lacked quiet study rooms.	only	5.70846
130	at-the-licensor	Zero negation	[MASK] toys have ever had educational value.	only	7.24332
131	at-the-licensor	Zero negation	[MASK] boats have ever suffered from engine trouble.	only	7.63342
132	at-the-licensor	Zero negation	[MASK] universities have ever had low job placement rates.	only	5.98619
133	at-the-licensor	Zero negation	[MASK] cinemas have ever had sluggish ticket sales.	only	6.28851
134	at-the-licensor	Zero negation	[MASK] jobs have ever paid very well.	only	9.63769
135	at-the-licensor	Zero negation	[MASK] cities have ever disappointed tourists.	only	7.11718
136	at-the-licensor	Zero negation	[MASK] rainforests have ever sustained major damage to their ecosystem.	only	4.80954
137	at-the-licensor	Zero negation	[MASK] scandals have ever generated a large public outcry.	only	8.70048
138	at-the-licensor	Zero negation	[MASK] stunts have ever involved an upside-down loop.	only	7.05673
139	at-the-licensor	Zero negation	[MASK] lakes have ever been contaminated by nearby companies.	only	8.2769
140	at-the-licensor	Zero negation	[MASK] experiments have ever required more than four hours.	only	8.51994
141	at-the-licensor	Zero negation	[MASK] newspapers have ever been concerned about sales.	only	7.11927
142	at-the-licensor	Zero negation	[MASK] cafes have ever offered early bird specials.	only	6.49489
143	at-the-licensor	Zero negation	[MASK] legends have ever captured the people’s imagination.	only	5.4738
144	at-the-licensor	Zero negation	[MASK] species have ever been on the endangered species list.	only	12.3315
145	at-the-licensor	Zero negation	[MASK] problems have ever involved advanced mathematical concepts.	only	7.79908
146	at-the-licensor	Zero negation	[MASK] websites have ever posted illegal material.	only	7.20128
147	at-the-licensor	Zero negation	[MASK] neighborhoods have ever had neighborhood watch programs.	only	7.15004
148	at-the-licensor	Zero negation	[MASK] gardens have ever looked unkempt and overgrown.	only	6.87816
149	at-the-licensor	Zero negation	[MASK] banks have ever had a bad reputation.	only	5.55986
150	at-the-licensor	Zero negation	[MASK] streets have ever had many problems with speeding drivers.	only	12.4322
1	at-the-NPI	Positive	The bills will [MASK] become law	ever	10.5427
2	at-the-NPI	Positive	The protests have [MASK] been ignored by the media.	ever	3.75808
3	at-the-NPI	Positive	The cars have [MASK] developed serious problems.	ever	9.49411
4	at-the-NPI	Positive	The houses have [MASK] been infested with termites.	ever	10.9433
5	at-the-NPI	Positive	The bears have [MASK] gotten out of control.	ever	8.57384
6	at-the-NPI	Positive	The networks have [MASK] had strong security systems.	ever	9.54181
7	at-the-NPI	Positive	The coastlines have [MASK] had serious incidents.	ever	9.48103
8	at-the-NPI	Positive	The concerts have [MASK] been completely safe.	ever	12.8251
9	at-the-NPI	Positive	The shows will [MASK] come out on DVD	ever	8.61573
10	at-the-NPI	Positive	The restaurants have [MASK] gone out of business.	ever	9.33595
11	at-the-NPI	Positive	The books have [MASK] contained erroneous information	ever	11.5996
12	at-the-NPI	Positive	The tests have [MASK] been counted in the course average.	ever	8.87789
13	at-the-NPI	Positive	The books have [MASK] had disappointing sales	ever	7.87685
14	at-the-NPI	Positive	The paintings have [MASK] been painted by living artists.	ever	10.604
15	at-the-NPI	Positive	The concerts have [MASK] been held in fancy music halls.	ever	13.7292
16	at-the-NPI	Positive	The movies have [MASK] had widespread success at the box office.	ever	12.2069
17	at-the-NPI	Positive	The organizations have [MASK] harmed the environment.	ever	13.4289
18	at-the-NPI	Positive	The shipwrecks have [MASK] been thought to be haunted.	ever	13.5881
19	at-the-NPI	Positive	The vegetables have [MASK] been considered highly nutritious.	ever	11.2208
20	at-the-NPI	Positive	The cars have [MASK] had extremely dangerous features.	ever	9.99634
21	at-the-NPI	Positive	The pyramids have [MASK] been declared off-limits to tourists.	ever	7.58178
22	at-the-NPI	Positive	The hotels have [MASK] received serious complaints.	ever	9.84583
23	at-the-NPI	Positive	The codes have [MASK] used computerized encryption.	ever	13.9306
24	at-the-NPI	Positive	The bacteria have [MASK] caused serious epidemics	ever	8.87453
25	at-the-NPI	Positive	The beaches have [MASK] managed to attract many tourists.	ever	1.87353
26	at-the-NPI	Positive	The sports have [MASK] been unpopular with the parents.	ever	7.49645
27	at-the-NPI	Positive	The posters have [MASK] been political in nature.	ever	10.9113
28	at-the-NPI	Positive	The flowers have [MASK] been regarded as weeds.	ever	8.45094
29	at-the-NPI	Positive	The jobs have [MASK] paid less than ten dollars an hour.	ever	8.7297
30	at-the-NPI	Positive	The rivers have [MASK] remained clean for a long time.	ever	4.65772
31	at-the-NPI	Positive	The languages have [MASK] been very difficult to learn.	ever	7.68316
32	at-the-NPI	Positive	The scores have [MASK] been longer than thirty pages.	ever	6.18176
33	at-the-NPI	Positive	The politicians have [MASK] lost their elections.	ever	12.0215
34	at-the-NPI	Positive	The documentaries have [MASK] been very controversial.	ever	8.69679
35	at-the-NPI	Positive	The parties have [MASK] been short of beer.	ever	10.3283
36	at-the-NPI	Positive	The corporations have [MASK] managed to hide their shady dealings.	ever	11.8178
37	at-the-NPI	Positive	The policies have [MASK] been supported by the teachers.	ever	10.5575
38	at-the-NPI	Positive	The shows have [MASK] contained violent scenes.	ever	13.598
39	at-the-NPI	Positive	The volcanoes have [MASK] erupted unexpectedly.	ever	11.5311
40	at-the-NPI	Positive	The castles have [MASK] had structural problems.	ever	11.2964
41	at-the-NPI	Positive	The courses have [MASK] had difficult material.	ever	3.29661
42	at-the-NPI	Positive	The roads have [MASK] contained too many potholes.	ever	3.88396
43	at-the-NPI	Positive	The plays have [MASK] had trouble getting financing.	ever	4.99904
44	at-the-NPI	Positive	The magazines have [MASK] been considered inappropriate for children.	ever	10.9344
45	at-the-NPI	Positive	The contracts have [MASK] failed to represent the workers’ interests.	ever	4.46719
46	at-the-NPI	Positive	The neighborhoods have [MASK] had serious crime waves.	ever	12.4045
47	at-the-NPI	Positive	The cosmetics have [MASK] had disappointing sales.	ever	8.92928
48	at-the-NPI	Positive	The routines have [MASK] been completely risk-free.	ever	12.3406
49	at-the-NPI	Positive	The puzzles have [MASK] contained more than 50 pieces.	ever	4.83825
50	at-the-NPI	Positive	The rings have [MASK] used first class materials.	ever	10.3107
51	at-the-NPI	Positive	The fairy-tales have [MASK] contained violent characters	ever	11.2757
52	at-the-NPI	Positive	The animals have [MASK] appeared to suffer from serious diseases.	ever	9.89304
53	at-the-NPI	Positive	The monologues have [MASK] used obscure language.	ever	9.04311
54	at-the-NPI	Positive	The exercises have [MASK] required difficult body movements.	ever	4.57061
55	at-the-NPI	Positive	The deserts have [MASK] been known to cause many deaths.	ever	7.83875
56	at-the-NPI	Positive	The cameras have [MASK] used manual focus.	ever	13.3114
57	at-the-NPI	Positive	The stocks have [MASK] disappointed their investors.	ever	8.8635
58	at-the-NPI	Positive	The passengers have [MASK] complained about bad service.	ever	11.2687
59	at-the-NPI	Positive	The vaccines have [MASK] been in short supply.	ever	10.9509
60	at-the-NPI	Positive	The politicians have [MASK] ignored education policies.	ever	9.21904
61	at-the-NPI	Positive	The textbooks have [MASK] had a problem of short supply.	ever	7.77747
62	at-the-NPI	Positive	The hairstyles have [MASK] become unpopular among teenagers.	ever	5.08651
63	at-the-NPI	Positive	The bicycles have [MASK] used aluminum gears.	ever	11.6459
64	at-the-NPI	Positive	The neighborhoods have [MASK] developed a high crime rate.	ever	11.21
65	at-the-NPI	Positive	The mountains have [MASK] been taller than 12,000 feet.	ever	12.2111
66	at-the-NPI	Positive	The bulls will [MASK] be sold to ranchers.	ever	11.9799
67	at-the-NPI	Positive	The novels have [MASK] been big and thick.	ever	8.25984
68	at-the-NPI	Positive	The patients have [MASK] lodged a complaint.	ever	11.1838
69	at-the-NPI	Positive	The papers have [MASK] received a grade lower than a B.	ever	10.8168
70	at-the-NPI	Positive	The skyscrapers have [MASK] had serious structural problems.	ever	13.0527
71	at-the-NPI	Positive	The games have [MASK] been boring.	ever	6.6602
72	at-the-NPI	Positive	The employees have [MASK] quit their jobs without warning.	ever	11.1189
73	at-the-NPI	Positive	The songs have [MASK] sounded bad on stage.	ever	9.58597
74	at-the-NPI	Positive	The classes have [MASK] had a significant amount of lab work.	ever	10.216
75	at-the-NPI	Positive	The cities have [MASK] lacked lively entertainment.	ever	4.177
76	at-the-NPI	Positive	The ingredients have [MASK] contained artificial preservatives.	ever	10.604
77	at-the-NPI	Positive	The medications have [MASK] been recalled for safety reasons.	ever	9.82349
78	at-the-NPI	Positive	The cows have [MASK] gotten very sick.	ever	9.3802
79	at-the-NPI	Positive	The ships have [MASK] contained smuggled material.	ever	12.2933
80	at-the-NPI	Positive	The horses have [MASK] won first place.	ever	13.064
81	at-the-NPI	Positive	The stories have [MASK] been completely forgotten.	ever	7.4531
82	at-the-NPI	Positive	The trails have [MASK] been very rocky.	ever	7.1735
83	at-the-NPI	Positive	The criminals have [MASK] gotten away from the law.	ever	11.3714
84	at-the-NPI	Positive	The agencies have [MASK] had a record of unsuccessful campaigns.	ever	9.49518
85	at-the-NPI	Positive	The surgeons have [MASK] botched an operation.	ever	13.4062
86	at-the-NPI	Positive	The scripts have [MASK] touched upon sensitive social issues.	ever	10.0696
87	at-the-NPI	Positive	The airlines have [MASK] had financial troubles.	ever	9.47236
88	at-the-NPI	Positive	The issues have [MASK] mattered to the people of this town.	ever	13.1212
89	at-the-NPI	Positive	The stories have [MASK] contained classified information.	ever	9.19992
90	at-the-NPI	Positive	The viewpoints have [MASK] been removed from the textbooks.	ever	7.9271
91	at-the-NPI	Positive	The brands have [MASK] been tested on living animals.	ever	12.5844
92	at-the-NPI	Positive	The nurses have [MASK] lacked previous experience with young children.	ever	4.65986
93	at-the-NPI	Positive	The surveys have [MASK] asked questions involving very private concerns.	ever	7.57932
94	at-the-NPI	Positive	The projects have [MASK] had enthusiastic public support.	ever	10.6908
95	at-the-NPI	Positive	The textbooks have [MASK] included controversial statements about the Pope.	ever	12.2299
96	at-the-NPI	Positive	The programs have [MASK] shocked the public.	ever	8.13269
97	at-the-NPI	Positive	The commercials have [MASK] featured an unknown actor.	ever	13.954
98	at-the-NPI	Positive	The films have [MASK] had very complicated plots.	ever	6.59517
99	at-the-NPI	Positive	The lands have [MASK] been situated near a toxic dump.	ever	11.4038
100	at-the-NPI	Positive	The books have [MASK] endorsed bottle feeding.	ever	12.4386
101	at-the-NPI	Positive	The books have [MASK] been omitted from standardized college entrance exams.	ever	6.04914
102	at-the-NPI	Positive	The hotels have [MASK] managed to remain in business long.	ever	11.3451
103	at-the-NPI	Positive	The fads have [MASK] been mocked by the general public.	ever	9.29199
104	at-the-NPI	Positive	The symphonies have [MASK] been very simple.	ever	7.47777
105	at-the-NPI	Positive	The techniques have [MASK] required power tools.	ever	10.663
106	at-the-NPI	Positive	The wineries have [MASK] used New York grapes.	ever	14.8127
107	at-the-NPI	Positive	The problems have [MASK] dealt with complex wiring issues.	ever	6.57547
108	at-the-NPI	Positive	The minivans have [MASK] lacked advanced safety features.	ever	6.49528
109	at-the-NPI	Positive	The cultures have [MASK] aroused interest among experts.	ever	9.18943
110	at-the-NPI	Positive	The scholarships have [MASK] been accused of being gender-biased.	ever	7.92916
111	at-the-NPI	Positive	The resorts have [MASK] had a management scandal.	ever	10.4172
112	at-the-NPI	Positive	The farms have [MASK] tried to fully comply with local regulations.	ever	11.3971
113	at-the-NPI	Positive	The tricks have [MASK] involved complex verbal commands.	ever	7.46358
114	at-the-NPI	Positive	The exhibitions have [MASK] included sixteenth century Dutch paintings.	ever	4.79935
115	at-the-NPI	Positive	The beverages have [MASK] contained hard liquor.	ever	15.4504
116	at-the-NPI	Positive	The players have [MASK] let down their team.	ever	11.108
117	at-the-NPI	Positive	The tasks have [MASK] required extensive programming experience.	ever	8.99402
118	at-the-NPI	Positive	The dances have [MASK] been easy for traditional gypsy dancers.	ever	5.22979
119	at-the-NPI	Positive	The children have [MASK] been in detention.	ever	10.5729
120	at-the-NPI	Positive	The threats have [MASK] come from unreliable sources.	ever	7.61515
121	at-the-NPI	Positive	The knots have [MASK] been considered extremely useful.	ever	9.60206
122	at-the-NPI	Positive	The caves have [MASK] been extremely treacherous.	ever	6.39986
123	at-the-NPI	Positive	The battleships have [MASK] used outdated technology.	ever	10.9373
124	at-the-NPI	Positive	The bars have [MASK] hosted a poker tournament.	ever	9.4504
125	at-the-NPI	Positive	The desserts have [MASK] included corn syrup.	ever	6.25761
126	at-the-NPI	Positive	The treaties have [MASK] contained harsh demands.	ever	7.78813
127	at-the-NPI	Positive	The fabrics have [MASK] caused allergic reactions in people.	ever	12.5444
128	at-the-NPI	Positive	The cleaners have [MASK] been rumored to damage tile.	ever	9.29852
129	at-the-NPI	Positive	The libraries have [MASK] lacked quiet study rooms.	ever	4.88419
130	at-the-NPI	Positive	The toys have [MASK] had educational value.	ever	13.2505
131	at-the-NPI	Positive	The boats have [MASK] suffered from engine trouble.	ever	10.3985
132	at-the-NPI	Positive	The universities have [MASK] had low job placement rates.	ever	8.41834
133	at-the-NPI	Positive	The cinemas have [MASK] had sluggish ticket sales.	ever	10.7864
134	at-the-NPI	Positive	The jobs have [MASK] paid very well.	ever	9.67976
135	at-the-NPI	Positive	The cities have [MASK] disappointed tourists.	ever	9.48344
136	at-the-NPI	Positive	The rainforests have [MASK] sustained major damage to their ecosystem.	ever	11.4286
137	at-the-NPI	Positive	The scandals have [MASK] generated a large public outcry.	ever	10.2931
138	at-the-NPI	Positive	The stunts have [MASK] involved an upside-down loop.	ever	12.3976
139	at-the-NPI	Positive	The lakes have [MASK] been contaminated by nearby companies.	ever	7.58732
140	at-the-NPI	Positive	The experiments have [MASK] required more than four hours.	ever	11.3941
141	at-the-NPI	Positive	The newspapers have [MASK] been concerned about sales.	ever	10.4032
142	at-the-NPI	Positive	The cafes have [MASK] offered early bird specials.	ever	12.6314
143	at-the-NPI	Positive	The legends have [MASK] captured the people’s imagination.	ever	10.3514
144	at-the-NPI	Positive	The species have [MASK] been on the endangered species list.	ever	13.4541
145	at-the-NPI	Positive	The problems have [MASK] involved advanced mathematical concepts.	ever	6.87186
146	at-the-NPI	Positive	The websites have [MASK] posted illegal material.	ever	11.0613
147	at-the-NPI	Positive	The neighborhoods have [MASK] had neighborhood watch programs.	ever	11.6374
148	at-the-NPI	Positive	The gardens have [MASK] looked unkempt and overgrown.	ever	7.69515
149	at-the-NPI	Positive	The banks have [MASK] had a bad reputation.	ever	5.45196
150	at-the-NPI	Positive	The streets have [MASK] had many problems with speeding drivers.	ever	0.745578
1	at-the-licensor	Positive	[MASK] bills will ever become law	the	10.5427
2	at-the-licensor	Positive	[MASK] protests have ever been ignored by the media.	the	3.75808
3	at-the-licensor	Positive	[MASK] cars have ever developed serious problems.	the	9.49411
4	at-the-licensor	Positive	[MASK] houses have ever been infested with termites.	the	10.9433
5	at-the-licensor	Positive	[MASK] bears have ever gotten out of control.	the	8.57384
6	at-the-licensor	Positive	[MASK] networks have ever had strong security systems.	the	9.54181
7	at-the-licensor	Positive	[MASK] coastlines have ever had serious incidents.	the	9.48103
8	at-the-licensor	Positive	[MASK] concerts have ever been completely safe.	the	12.8251
9	at-the-licensor	Positive	[MASK] shows will ever come out on DVD	the	8.61573
10	at-the-licensor	Positive	[MASK] restaurants have ever gone out of business.	the	9.33595
11	at-the-licensor	Positive	[MASK] books have ever contained erroneous information	the	11.5996
12	at-the-licensor	Positive	[MASK] tests have ever been counted in the course average.	the	8.87789
13	at-the-licensor	Positive	[MASK] books have ever had disappointing sales	the	7.87685
14	at-the-licensor	Positive	[MASK] paintings have ever been painted by living artists.	the	10.604
15	at-the-licensor	Positive	[MASK] concerts have ever been held in fancy music halls.	the	13.7292
16	at-the-licensor	Positive	[MASK] movies have ever had widespread success at the box office.	the	12.2069
17	at-the-licensor	Positive	[MASK] organizations have ever harmed the environment.	the	13.4289
18	at-the-licensor	Positive	[MASK] shipwrecks have ever been thought to be haunted.	the	13.5881
19	at-the-licensor	Positive	[MASK] vegetables have ever been considered highly nutritious.	the	11.2208
20	at-the-licensor	Positive	[MASK] cars have ever had extremely dangerous features.	the	9.99634
21	at-the-licensor	Positive	[MASK] pyramids have ever been declared off-limits to tourists.	the	7.58178
22	at-the-licensor	Positive	[MASK] hotels have ever received serious complaints.	the	9.84583
23	at-the-licensor	Positive	[MASK] codes have ever used computerized encryption.	the	13.9306
24	at-the-licensor	Positive	[MASK] bacteria have ever caused serious epidemics	the	8.87453
25	at-the-licensor	Positive	[MASK] beaches have ever managed to attract many tourists.	the	1.87353
26	at-the-licensor	Positive	[MASK] sports have ever been unpopular with the parents.	the	7.49645
27	at-the-licensor	Positive	[MASK] posters have ever been political in nature.	the	10.9113
28	at-the-licensor	Positive	[MASK] flowers have ever been regarded as weeds.	the	8.45094
29	at-the-licensor	Positive	[MASK] jobs have ever paid less than ten dollars an hour.	the	8.7297
30	at-the-licensor	Positive	[MASK] rivers have ever remained clean for a long time.	the	4.65772
31	at-the-licensor	Positive	[MASK] languages have ever been very difficult to learn.	the	7.68316
32	at-the-licensor	Positive	[MASK] scores have ever been longer than thirty pages.	the	6.18176
33	at-the-licensor	Positive	[MASK] politicians have ever lost their elections.	the	12.0215
34	at-the-licensor	Positive	[MASK] documentaries have ever been very controversial.	the	8.69679
35	at-the-licensor	Positive	[MASK] parties have ever been short of beer.	the	10.3283
36	at-the-licensor	Positive	[MASK] corporations have ever managed to hide their shady dealings.	the	11.8178
37	at-the-licensor	Positive	[MASK] policies have ever been supported by the teachers.	the	10.5575
38	at-the-licensor	Positive	[MASK] shows have ever contained violent scenes.	the	13.598
39	at-the-licensor	Positive	[MASK] volcanoes have ever erupted unexpectedly.	the	11.5311
40	at-the-licensor	Positive	[MASK] castles have ever had structural problems.	the	11.2964
41	at-the-licensor	Positive	[MASK] courses have ever had difficult material.	the	3.29661
42	at-the-licensor	Positive	[MASK] roads have ever contained too many potholes.	the	3.88396
43	at-the-licensor	Positive	[MASK] plays have ever had trouble getting financing.	the	4.99904
44	at-the-licensor	Positive	[MASK] magazines have ever been considered inappropriate for children.	the	10.9344
45	at-the-licensor	Positive	[MASK] contracts have ever failed to represent the workers’ interests.	the	4.46719
46	at-the-licensor	Positive	[MASK] neighborhoods have ever had serious crime waves.	the	12.4045
47	at-the-licensor	Positive	[MASK] cosmetics have ever had disappointing sales.	the	8.92928
48	at-the-licensor	Positive	[MASK] routines have ever been completely risk-free.	the	12.3406
49	at-the-licensor	Positive	[MASK] puzzles have ever contained more than 50 pieces.	the	4.83825
50	at-the-licensor	Positive	[MASK] rings have ever used first class materials.	the	10.3107
51	at-the-licensor	Positive	[MASK] fairy-tales have ever contained violent characters	the	11.2757
52	at-the-licensor	Positive	[MASK] animals have ever appeared to suffer from serious diseases.	the	9.89304
53	at-the-licensor	Positive	[MASK] monologues have ever used obscure language.	the	9.04311
54	at-the-licensor	Positive	[MASK] exercises have ever required difficult body movements.	the	4.57061
55	at-the-licensor	Positive	[MASK] deserts have ever been known to cause many deaths.	the	7.83875
56	at-the-licensor	Positive	[MASK] cameras have ever used manual focus.	the	13.3114
57	at-the-licensor	Positive	[MASK] stocks have ever disappointed their investors.	the	8.8635
58	at-the-licensor	Positive	[MASK] passengers have ever complained about bad service.	the	11.2687
59	at-the-licensor	Positive	[MASK] vaccines have ever been in short supply.	the	10.9509
60	at-the-licensor	Positive	[MASK] politicians have ever ignored education policies.	the	9.21904
61	at-the-licensor	Positive	[MASK] textbooks have ever had a problem of short supply.	the	7.77747
62	at-the-licensor	Positive	[MASK] hairstyles have ever become unpopular among teenagers.	the	5.08651
63	at-the-licensor	Positive	[MASK] bicycles have ever used aluminum gears.	the	11.6459
64	at-the-licensor	Positive	[MASK] neighborhoods have ever developed a high crime rate.	the	11.21
65	at-the-licensor	Positive	[MASK] mountains have ever been taller than 12,000 feet.	the	12.2111
66	at-the-licensor	Positive	[MASK] bulls will ever be sold to ranchers.	the	11.9799
67	at-the-licensor	Positive	[MASK] novels have ever been big and thick.	the	8.25984
68	at-the-licensor	Positive	[MASK] patients have ever lodged a complaint.	the	11.1838
69	at-the-licensor	Positive	[MASK] papers have ever received a grade lower than a B.	the	10.8168
70	at-the-licensor	Positive	[MASK] skyscrapers have ever had serious structural problems.	the	13.0527
71	at-the-licensor	Positive	[MASK] games have ever been boring.	the	6.6602
72	at-the-licensor	Positive	[MASK] employees have ever quit their jobs without warning.	the	11.1189
73	at-the-licensor	Positive	[MASK] songs have ever sounded bad on stage.	the	9.58597
74	at-the-licensor	Positive	[MASK] classes have ever had a significant amount of lab work.	the	10.216
75	at-the-licensor	Positive	[MASK] cities have ever lacked lively entertainment.	the	4.177
76	at-the-licensor	Positive	[MASK] ingredients have ever contained artificial preservatives.	the	10.604
77	at-the-licensor	Positive	[MASK] medications have ever been recalled for safety reasons.	the	9.82349
78	at-the-licensor	Positive	[MASK] cows have ever gotten very sick.	the	9.3802
79	at-the-licensor	Positive	[MASK] ships have ever contained smuggled material.	the	12.2933
80	at-the-licensor	Positive	[MASK] horses have ever won first place.	the	13.064
81	at-the-licensor	Positive	[MASK] stories have ever been completely forgotten.	the	7.4531
82	at-the-licensor	Positive	[MASK] trails have ever been very rocky.	the	7.1735
83	at-the-licensor	Positive	[MASK] criminals have ever gotten away from the law.	the	11.3714
84	at-the-licensor	Positive	[MASK] agencies have ever had a record of unsuccessful campaigns.	the	9.49518
85	at-the-licensor	Positive	[MASK] surgeons have ever botched an operation.	the	13.4062
86	at-the-licensor	Positive	[MASK] scripts have ever touched upon sensitive social issues.	the	10.0696
87	at-the-licensor	Positive	[MASK] airlines have ever had financial troubles.	the	9.47236
88	at-the-licensor	Positive	[MASK] issues have ever mattered to the people of this town.	the	13.1212
89	at-the-licensor	Positive	[MASK] stories have ever contained classified information.	the	9.19992
90	at-the-licensor	Positive	[MASK] viewpoints have ever been removed from the textbooks.	the	7.9271
91	at-the-licensor	Positive	[MASK] brands have ever been tested on living animals.	the	12.5844
92	at-the-licensor	Positive	[MASK] nurses have ever lacked previous experience with young children.	the	4.65986
93	at-the-licensor	Positive	[MASK] surveys have ever asked questions involving very private concerns.	the	7.57932
94	at-the-licensor	Positive	[MASK] projects have ever had enthusiastic public support.	the	10.6908
95	at-the-licensor	Positive	[MASK] textbooks have ever included controversial statements about the Pope.	the	12.2299
96	at-the-licensor	Positive	[MASK] programs have ever shocked the public.	the	8.13269
97	at-the-licensor	Positive	[MASK] commercials have ever featured an unknown actor.	the	13.954
98	at-the-licensor	Positive	[MASK] films have ever had very complicated plots.	the	6.59517
99	at-the-licensor	Positive	[MASK] lands have ever been situated near a toxic dump.	the	11.4038
100	at-the-licensor	Positive	[MASK] books have ever endorsed bottle feeding.	the	12.4386
101	at-the-licensor	Positive	[MASK] books have ever been omitted from standardized college entrance exams.	the	6.04914
102	at-the-licensor	Positive	[MASK] hotels have ever managed to remain in business long.	the	11.3451
103	at-the-licensor	Positive	[MASK] fads have ever been mocked by the general public.	the	9.29199
104	at-the-licensor	Positive	[MASK] symphonies have ever been very simple.	the	7.47777
105	at-the-licensor	Positive	[MASK] techniques have ever required power tools.	the	10.663
106	at-the-licensor	Positive	[MASK] wineries have ever used New York grapes.	the	14.8127
107	at-the-licensor	Positive	[MASK] problems have ever dealt with complex wiring issues.	the	6.57547
108	at-the-licensor	Positive	[MASK] minivans have ever lacked advanced safety features.	the	6.49528
109	at-the-licensor	Positive	[MASK] cultures have ever aroused interest among experts.	the	9.18943
110	at-the-licensor	Positive	[MASK] scholarships have ever been accused of being gender-biased.	the	7.92916
111	at-the-licensor	Positive	[MASK] resorts have ever had a management scandal.	the	10.4172
112	at-the-licensor	Positive	[MASK] farms have ever tried to fully comply with local regulations.	the	11.3971
113	at-the-licensor	Positive	[MASK] tricks have ever involved complex verbal commands.	the	7.46358
114	at-the-licensor	Positive	[MASK] exhibitions have ever included sixteenth century Dutch paintings.	the	4.79935
115	at-the-licensor	Positive	[MASK] beverages have ever contained hard liquor.	the	15.4504
116	at-the-licensor	Positive	[MASK] players have ever let down their team.	the	11.108
117	at-the-licensor	Positive	[MASK] tasks have ever required extensive programming experience.	the	8.99402
118	at-the-licensor	Positive	[MASK] dances have ever been easy for traditional gypsy dancers.	the	5.22979
119	at-the-licensor	Positive	[MASK] children have ever been in detention.	the	10.5729
120	at-the-licensor	Positive	[MASK] threats have ever come from unreliable sources.	the	7.61515
121	at-the-licensor	Positive	[MASK] knots have ever been considered extremely useful.	the	9.60206
122	at-the-licensor	Positive	[MASK] caves have ever been extremely treacherous.	the	6.39986
123	at-the-licensor	Positive	[MASK] battleships have ever used outdated technology.	the	10.9373
124	at-the-licensor	Positive	[MASK] bars have ever hosted a poker tournament.	the	9.4504
125	at-the-licensor	Positive	[MASK] desserts have ever included corn syrup.	the	6.25761
126	at-the-licensor	Positive	[MASK] treaties have ever contained harsh demands.	the	7.78813
127	at-the-licensor	Positive	[MASK] fabrics have ever caused allergic reactions in people.	the	12.5444
128	at-the-licensor	Positive	[MASK] cleaners have ever been rumored to damage tile.	the	9.29852
129	at-the-licensor	Positive	[MASK] libraries have ever lacked quiet study rooms.	the	4.88419
130	at-the-licensor	Positive	[MASK] toys have ever had educational value.	the	13.2505
131	at-the-licensor	Positive	[MASK] boats have ever suffered from engine trouble.	the	10.3985
132	at-the-licensor	Positive	[MASK] universities have ever had low job placement rates.	the	8.41834
133	at-the-licensor	Positive	[MASK] cinemas have ever had sluggish ticket sales.	the	10.7864
134	at-the-licensor	Positive	[MASK] jobs have ever paid very well.	the	9.67976
135	at-the-licensor	Positive	[MASK] cities have ever disappointed tourists.	the	9.48344
136	at-the-licensor	Positive	[MASK] rainforests have ever sustained major damage to their ecosystem.	the	11.4286
137	at-the-licensor	Positive	[MASK] scandals have ever generated a large public outcry.	the	10.2931
138	at-the-licensor	Positive	[MASK] stunts have ever involved an upside-down loop.	the	12.3976
139	at-the-licensor	Positive	[MASK] lakes have ever been contaminated by nearby companies.	the	7.58732
140	at-the-licensor	Positive	[MASK] experiments have ever required more than four hours.	the	11.3941
141	at-the-licensor	Positive	[MASK] newspapers have ever been concerned about sales.	the	10.4032
142	at-the-licensor	Positive	[MASK] cafes have ever offered early bird specials.	the	12.6314
143	at-the-licensor	Positive	[MASK] legends have ever captured the people’s imagination.	the	10.3514
144	at-the-licensor	Positive	[MASK] species have ever been on the endangered species list.	the	13.4541
145	at-the-licensor	Positive	[MASK] problems have ever involved advanced mathematical concepts.	the	6.87186
146	at-the-licensor	Positive	[MASK] websites have ever posted illegal material.	the	11.0613
147	at-the-licensor	Positive	[MASK] neighborhoods have ever had neighborhood watch programs.	the	11.6374
148	at-the-licensor	Positive	[MASK] gardens have ever looked unkempt and overgrown.	the	7.69515
149	at-the-licensor	Positive	[MASK] banks have ever had a bad reputation.	the	5.45196
150	at-the-licensor	Positive	[MASK] streets have ever had many problems with speeding drivers.	the	0.745578
